# Supplementary material for: CX3CR1–TLR4 Axis as a Shared Neuroimmune Target in COVID-19 and Epilepsy: Integrative Transcriptomics and Gabapentin Repositioning
Source: Biomedicines. 2025 Aug 31;13(9):2133. doi: 10.3390/biomedicines13092133 (PMC12467730; doi:10.3390/biomedicines13092133)
Supplement: Supplementary file 1 [file biomedicines-13-02133-s001.zip]

Archive with 10 entries (9 files):
- Supplementary_2/
- Supplementary_2/Supplementary File S1.csv
- Supplementary_2/Supplementary File S2.csv
- Supplementary_2/Supplementary File S3.csv
- Supplementary_2/Supplementary File S4.csv
- Supplementary_2/Supplementary File S5.csv
- Supplementary_2/Supplementary File S6.csv
- Supplementary_2/Supplementary File S7.csv
- Supplementary_2/Supplementary File S8.xlsx
- Supplementary_2/Supplementary File S9.xlsx
