# Supplementary material for: CX3CR1–TLR4 Axis as a Shared Neuroimmune Target in COVID-19 and Epilepsy: Integrative Transcriptomics and Gabapentin Repositioning
Source: Biomedicines. 2025 Aug 31;13(9):2133. doi: 10.3390/biomedicines13092133 (PMC12467730; doi:10.3390/biomedicines13092133)
Supplement: Supplementary file 1 [file biomedicines-13-02133-s001.zip › Supplementary_2/Supplementary File S1.csv]

GeneName	p_val	avg_log2FC	pct.1	pct.2	p_val_adj	GeneID	padj	pvalue	lfcSE	stat	log2FoldChange	baseMean	Description
BTG2	4.83 ¡Á 10??2	59.6073104315127	0.402	0.363	1.62 ¡Á 10???	7832	1.24 ¡Á 10??	9.44 ¡Á 10??	0.2635	5.7404214	1.51253971	6386.21	BTG anti-proliferation factor 2
C3AR1	2.08 ¡Á 10??	4.70593534758643	0.052	0.042	6.98 ¡Á 10??	719	0.000133	2.3 ¡Á 10??	0.2441	4.2332882	1.03333959	782.15	complement C3a receptor 1
CCL3	1.85 ¡Á 10?2??	542.98815490928	0.134	0.062	6.21 ¡Á 10?1??	6348	2.93 ¡Á 10??1	1.33 ¡Á 10???	0.4196	14.0110903	5.87905662	1757.59	C-C motif chemokine ligand 3
CCL4	2.98 ¡Á 10?1?	281.431464483458	0.229	0.213	9.99 ¡Á 10?13	6351	5.3 ¡Á 10?2?	1.1 ¡Á 10?31	0.4807	11.7128211	5.63080661	1184.75	C-C motif chemokine ligand 4
CCL4L2	4.76 ¡Á 10?1?	300.625623359741	0.087	0.07	1.6 ¡Á 10?11	9560	2.56 ¡Á 10?2?	7.08 ¡Á 10?2?	0.5144	11.150954	5.7357231	1430.95	C-C motif chemokine ligand 4 like 2
CD69	1.94 ¡Á 10???	138.536908494164	0.375	0.361	6.49 ¡Á 10?3?	969	0.000225	4.16 ¡Á 10??	0.3235	4.0981401	1.32574148	109.82	CD69 molecule
CD84	2.05 ¡Á 10???	1.2816103175891	0.164	0.212	6.88 ¡Á 10??1	8832	2.79 ¡Á 10??	1.82 ¡Á 10??	0.2003	6.0129749	1.20469516	824.36	CD84 molecule
CTSH	4.59 ¡Á 10??	9.74946558364826	0.236	0.251	0.0001537790725743	1512	9.53 ¡Á 10??	7.09 ¡Á 10??	0.207	5.788779	1.19824106	4531.68	cathepsin H
CX3CR1	3.38 ¡Á 10?12?	2.64327839275058	0.054	0.102	1.13 ¡Á 10?11?	1524	2.28 ¡Á 10?1?	2.37 ¡Á 10?1?	0.2678	8.9948538	2.40838218	2286.98	C-X3-C motif chemokine receptor 1
EGR2	1.32 ¡Á 10?3?	3.15596145012016	0.015	0.005	4.44 ¡Á 10?33	1959	3.36 ¡Á 10?33	3.47 ¡Á 10?3?	0.3835	12.5606454	4.81699067	1794.74	early growth response 2
EGR3	4.21 ¡Á 10??1	4.7443343648187	0.017	0.005	1.41 ¡Á 10?3?	1960	2.59 ¡Á 10?1?	2.19 ¡Á 10?2?	0.2617	9.2525624	2.42098011	3645.98	early growth response 3
FOS	3.63 ¡Á 10?2?	78.4541589088828	0.403	0.364	1.22 ¡Á 10?2?	2353	5.07 ¡Á 10??	3.52 ¡Á 10??	0.3637	5.9052148	2.14764409	12303.11	Fos proto-oncogene, AP-1 transcription factor subunit
IFI44L	2.58 ¡Á 10?13?	14.6128330385389	0.17	0.102	8.64 ¡Á 10?13?	10964	1.05 ¡Á 10??	7.91 ¡Á 10??	0.1763	5.7702698	1.0173162	1413.26	interferon induced protein 44 like
INKA1	3.11 ¡Á 10?2?	21.0278788790534	0.022	0.011	1.04 ¡Á 10?21	389119	5.55 ¡Á 10?2?	3.51 ¡Á 10?22	0.113	9.6844626	1.09435932	139.42	inka box actin regulator 1
ITGAX	1.39 ¡Á 10??	4.79267289810963	0.195	0.215	4.65 ¡Á 10??	3687	2.85 ¡Á 10??	2.35 ¡Á 10??	0.1829	5.5836829	1.02124279	1063.25	integrin subunit alpha X
NFKBID	1.82 ¡Á 10??1	4.95434806038813	0.231	0.172	6.1 ¡Á 10???	84807	1.27 ¡Á 10??	9.67 ¡Á 10??	0.3353	5.7364756	1.92369481	439.19	NFKB inhibitor delta
OLR1	1.04 ¡Á 10??2	3.23066284907569	0.012	0.002	3.5 ¡Á 10?3?	4973	3.49 ¡Á 10??	2.33 ¡Á 10??	0.2966	5.9727437	1.77137784	1330.58	oxidized low density lipoprotein receptor 1
P2RY13	6.44 ¡Á 10???	2.00903322373467	0.066	0.11	2.16 ¡Á 10???	53829	6.72 ¡Á 10?3?	4.44 ¡Á 10??1	0.161	13.4228205	2.16085537	604.56	purinergic receptor P2Y13
PTGS2	2.59 ¡Á 10?21?	55.3694241892708	0.08	0.022	8.69 ¡Á 10?21?	5743	0.000862	0.000194	0.3472	3.7263466	1.29386208	663.34	prostaglandin-endoperoxide synthase 2
SPARC	0	25.4970363901948	0.144	0.044	0	6678	1.46 ¡Á 10??	1.13 ¡Á 10??	0.2213	5.70981	1.26370075	52310.12	secreted protein acidic and cysteine rich
TNF	1.49 ¡Á 10??1	70.6946002093757	0.095	0.06	4.98 ¡Á 10???	7124	2.99 ¡Á 10?3?	2.35 ¡Á 10?3?	0.4455	13.1255108	5.84802655	408.93	tumor necrosis factor
TNFRSF13C	5.45 ¡Á 10??	1.8334622819902	0.111	0.099	0.0182795648203724	115650	1.15 ¡Á 10?2?	3.81 ¡Á 10?2?	0.206	10.7907397	2.22260566	48.68	TNF receptor superfamily member 13C
