# Supplementary material for: CX3CR1–TLR4 Axis as a Shared Neuroimmune Target in COVID-19 and Epilepsy: Integrative Transcriptomics and Gabapentin Repositioning
Source: Biomedicines. 2025 Aug 31;13(9):2133. doi: 10.3390/biomedicines13092133 (PMC12467730; doi:10.3390/biomedicines13092133)
Supplement: Supplementary file 1 [file biomedicines-13-02133-s001.zip › Supplementary_2/Supplementary File S2.csv]

GeneName	p_val	avg_log2FC	pct.1	pct.2	p_val_adj	GeneID	padj	pvalue	lfcSE	stat	log2FoldChange	baseMean	Description
FCGR3A	0	-23.76944252	0.159	0.309	0	2214	2.13 ¡Á 10??	1.71 ¡Á 10??	0.2607	-5.6389153	-1.46981932	1048.41	Fc gamma receptor IIIa
MPZL2	1.08 ¡Á 10?23	-1.615238554	0.006	0.014	3.61 ¡Á 10?1?	10205	1.9 ¡Á 10??1	1.57 ¡Á 10???	0.2706	-15.6976066	-4.24831699	121.81	myelin protein zero like 2
PECAM1	9.37 ¡Á 10?22	-6.69582156	0.21	0.237	3.14 ¡Á 10?1?	5175	9.49 ¡Á 10?2?	6.16 ¡Á 10?22	0.1716	-9.626847	-1.65240989	1877.39	platelet and endothelial cell adhesion molecule 1
