# Supplementary material for: CX3CR1–TLR4 Axis as a Shared Neuroimmune Target in COVID-19 and Epilepsy: Integrative Transcriptomics and Gabapentin Repositioning
Source: Biomedicines. 2025 Aug 31;13(9):2133. doi: 10.3390/biomedicines13092133 (PMC12467730; doi:10.3390/biomedicines13092133)
Supplement: Supplementary file 1 [file biomedicines-13-02133-s001.zip › Supplementary_2/Supplementary File S3.csv]

Unnamed: 0	ONTOLOGY	ID	Description	GeneRatio	BgRatio	RichFactor	FoldEnrichment	zScore	pvalue	p.adjust	qvalue	geneID	Count
GO:0002009	BP	GO:0002009	morphogenesis of an epithelium	85/1491	500/18986	0.17	2.16473507712944	7.70509205521646	7.86 ¡Á 10?12	4.36 ¡Á 10??	3.41 ¡Á 10??	388585/55966/388591/10630/1969/57822/57216/5087/3586/6262/55083/7855/3549/7474/8820/846/3693/3280/9353/374/3627/80144/1950/2247/10252/6423/7424/170690/10468/1436/4488/7020/1906/5154/7291/4233/51384/4824/9420/2138/760/8928/768/3371/1289/441478/133/2348/10413/8829/5979/4838/79812/5076/2253/6926/10253/51804/8854/7041/79191/4313/123872/9423/9955/3872/388389/7484/1747/6909/284217/7053/55612/182/6385/6…	85
GO:0048568	BP	GO:0048568	embryonic organ development	78/1491	458/18986	0.170305676855895	2.16862748543664	7.39063430394723	5.32 ¡Á 10?11	1.47 ¡Á 10??	1.15 ¡Á 10??	388591/1969/2048/57822/6886/10763/57216/5087/3586/6262/7173/91461/2034/5013/525/140469/7855/3549/7474/8820/2624/668/3280/4487/5156/3576/51294/6678/2296/347733/7020/1906/80736/222662/5154/7291/3198/51384/5919/2138/23414/8928/7262/133/7003/79733/2348/10413/57453/8516/53904/4838/5950/5076/2253/2/1280/144455/4254/6926/51761/10253/51804/145258/8854/348093/64220/10265/123872/9423/388389/7484/6909/6615/…	78
GO:0006935	BP	GO:0006935	chemotaxis	79/1491	472/18986	0.167372881355932	2.13128204253771	7.2657242606825	9.53 ¡Á 10?11	1.63 ¡Á 10??	1.27 ¡Á 10??	1969/11240/2152/56833/3586/3553/7130/10716/2660/7857/6364/1238/10663/2829/1234/9034/6405/7474/846/2047/3273/9353/5156/3576/6372/2919/5196/5473/2921/2920/3627/6373/2247/7424/9037/9547/1436/6586/347733/1906/54209/5154/3569/10457/223117/5054/4233/5919/1960/25960/9420/11251/8061/8829/6387/5328/6441/9023/2253/2321/1910/2155/6037/6036/116173/5587/7057/1588/4313/6367/9564/1800/9423/6347/1991/10501/2867/…	79
GO:0042330	BP	GO:0042330	taxis	79/1491	474/18986	0.166666666666667	2.12228929130338	7.22361295266402	1.18 ¡Á 10?1?	1.63 ¡Á 10??	1.27 ¡Á 10??	1969/11240/2152/56833/3586/3553/7130/10716/2660/7857/6364/1238/10663/2829/1234/9034/6405/7474/846/2047/3273/9353/5156/3576/6372/2919/5196/5473/2921/2920/3627/6373/2247/7424/9037/9547/1436/6586/347733/1906/54209/5154/3569/10457/223117/5054/4233/5919/1960/25960/9420/11251/8061/8829/6387/5328/6441/9023/2253/2321/1910/2155/6037/6036/116173/5587/7057/1588/4313/6367/9564/1800/9423/6347/1991/10501/2867/…	79
GO:0042060	BP	GO:0042060	wound healing	73/1491	444/18986	0.164414414414414	2.09360970628576	6.80710895306798	1.12 ¡Á 10??	1.24 ¡Á 10??	9.7 ¡Á 10??	55966/10630/63036/2048/57822/8613/2152/375033/6403/462/3552/7035/8324/5468/7474/5627/4638/3693/2624/2815/5028/3273/5156/5196/2069/22915/2247/23657/4488/1832/1906/80739/340205/5154/1607/3569/1365/5054/9162/5638/94121/54566/1289/954/171389/2147/10413/25833/5592/5328/9060/3479/3356/2155/7057/64714/51330/170692/5345/246/239/114897/5055/55612/7056/10398/3172/6385/81027/116844/9002/1311/80274	73
GO:1900046	BP	GO:1900046	regulation of hemostasis	23/1491	71/18986	0.323943661971831	4.12501298873051	7.70131659706577	2.18 ¡Á 10??	2.01 ¡Á 10??	1.57 ¡Á 10??	2048/2152/462/7035/5627/3273/5156/5196/1906/5154/5054/2147/5592/5328/2155/7057/170692/5345/239/114897/5055/7056/1311	23
GO:1900047	BP	GO:1900047	negative regulation of hemostasis	19/1491	51/18986	0.372549019607843	4.74394076879578	7.81571207135198	3.83 ¡Á 10??	2.94 ¡Á 10??	2.3 ¡Á 10??	7035/5627/3273/5156/5196/1906/5154/5054/2147/5592/5328/7057/170692/5345/239/114897/5055/7056/1311	19
GO:0023061	BP	GO:0023061	signal release	77/1491	493/18986	0.156186612576065	1.98883905189079	6.49430279162853	4.24 ¡Á 10??	2.94 ¡Á 10??	2.3 ¡Á 10??	63036/3737/387597/5743/127833/7447/9381/9378/6869/3552/3553/3625/11069/6854/5468/25924/131177/8618/846/111/668/5028/2693/22871/4825/6696/1363/6690/10814/654/1906/80736/2914/7432/4988/3569/3624/6804/7425/4129/94121/3358/4824/8973/19/9536/81285/3767/6833/2147/51083/8322/6387/6865/5950/3764/41/6926/338442/3356/1910/5587/6447/1588/440279/114897/116/6616/4826/140679/3172/23025/2864/2865/2867/3976/5008	77
GO:0007596	BP	GO:0007596	blood coagulation	46/1491	234/18986	0.196581196581197	2.50321301025526	6.75447823363449	5.44 ¡Á 10??	2.99 ¡Á 10??	2.34 ¡Á 10??	10630/63036/2048/2152/375033/6403/462/7035/5627/2815/5028/3273/5156/5196/22915/23657/1906/80739/340205/5154/1607/3569/5054/9162/5638/954/2147/5592/5328/9060/3356/2155/7057/64714/170692/5345/239/114897/5055/7056/10398/3172/81027/9002/1311/80274	46
GO:0003007	BP	GO:0003007	heart morphogenesis	51/1491	274/18986	0.186131386861314	2.37014789466727	6.66913907045224	5.74 ¡Á 10??	2.99 ¡Á 10??	2.34 ¡Á 10??	388591/57216/7139/7135/6262/129446/3549/11277/7474/3280/4487/9353/10252/6423/1363/171019/6586/4488/2296/1832/1906/7291/51384/2138/23414/8928/1289/2348/10413/8829/4838/5950/2253/3764/1280/6926/8854/4091/123872/388389/6909/4092/115701/182/140706/6615/54345/8463/7137/7122/11096	51
GO:0030193	BP	GO:0030193	regulation of blood coagulation	22/1491	69/18986	0.318840579710145	4.06003168771081	7.43381050437955	6.79 ¡Á 10??	2.99 ¡Á 10??	2.34 ¡Á 10??	2048/2152/462/7035/5627/3273/5156/5196/1906/5154/5054/2147/5592/5328/2155/7057/170692/5345/239/114897/5055/7056	22
GO:0070098	BP	GO:0070098	chemokine-mediated signaling pathway	26/1491	93/18986	0.279569892473118	3.55996913379921	7.22458474902569	6.84 ¡Á 10??	2.99 ¡Á 10??	2.34 ¡Á 10??	11240/2532/2840/6364/1238/10663/2829/1234/9034/9353/3576/6372/2919/5196/5473/2921/2920/3627/6373/6586/2296/1906/54209/6387/6367/6347	26
GO:0048562	BP	GO:0048562	embryonic organ morphogenesis	54/1491	300/18986	0.18	2.29207243460765	6.58531366088121	7.01 ¡Á 10??	2.99 ¡Á 10??	2.34 ¡Á 10??	388591/1969/2048/57822/57216/6262/5013/525/140469/7855/3549/7474/8820/2624/668/3280/4487/5156/6678/7020/1906/80736/222662/7291/3198/51384/2138/8928/2348/10413/57453/8516/53904/4838/5950/5076/2253/1280/6926/51761/10253/51804/145258/348093/64220/10265/123872/9423/388389/7484/6909/54345/3249/8463	54
GO:0060326	BP	GO:0060326	cell chemotaxis	57/1491	328/18986	0.173780487804878	2.21287480983462	6.4685583910547	1.01 ¡Á 10??	3.77 ¡Á 10??	2.95 ¡Á 10??	1969/11240/56833/3586/3553/7130/2660/7857/6364/1238/10663/2829/1234/9034/7474/2047/3273/9353/5156/3576/6372/2919/5196/5473/2921/2920/3627/6373/2247/7424/9037/9547/1436/1906/3569/5054/4233/5919/1960/9420/8829/6387/6441/9023/2321/1910/2155/5587/7057/1588/4313/6367/9564/1800/6347/2867/2358	57
GO:1990868	BP	GO:1990868	response to chemokine	27/1491	102/18986	0.264705882352941	3.37069475677595	7.00835154408779	1.28 ¡Á 10??	3.77 ¡Á 10??	2.95 ¡Á 10??	11240/80149/2532/2840/6364/1238/10663/2829/1234/9034/9353/3576/6372/2919/5196/5473/2921/2920/3627/6373/6586/2296/1906/54209/6387/6367/6347	27
GO:1990869	BP	GO:1990869	cellular response to chemokine	27/1491	102/18986	0.264705882352941	3.37069475677595	7.00835154408779	1.28 ¡Á 10??	3.77 ¡Á 10??	2.95 ¡Á 10??	11240/80149/2532/2840/6364/1238/10663/2829/1234/9034/9353/3576/6372/2919/5196/5473/2921/2920/3627/6373/6586/2296/1906/54209/6387/6367/6347	27
GO:0046660	BP	GO:0046660	female sex differentiation	30/1491	122/18986	0.245901639344262	3.13124649536564	6.89419959689444	1.32 ¡Á 10??	3.77 ¡Á 10??	2.95 ¡Á 10??	3625/7130/4880/7474/668/5806/9353/5156/2069/10468/10184/6586/2296/3624/7784/7425/9468/23414/2620/8322/5950/2/4254/6926/1588/64220/26471/4313/268/89766	30
GO:0030198	BP	GO:0030198	extracellular matrix organization	58/1491	339/18986	0.171091445427729	2.17863325478931	6.39235967487528	1.34 ¡Á 10??	3.77 ¡Á 10??	2.95 ¡Á 10??	10630/4146/1307/25903/83872/3549/5468/3913/5352/5806/323/5156/6423/59350/170690/171019/2264/91522/9509/2296/340267/3569/858/5644/27035/1515/1306/169611/9719/1289/2620/90993/4317/4312/11095/170689/8516/84171/1308/100287284/1280/64386/4313/170692/5345/10266/2670/1277/284217/55612/4318/1991/1311/3249/9622/3036/164656/11096	58
GO:0007599	BP	GO:0007599	hemostasis	46/1491	241/18986	0.190871369294606	2.43050557842212	6.52442891391101	1.42 ¡Á 10??	3.77 ¡Á 10??	2.95 ¡Á 10??	10630/63036/2048/2152/375033/6403/462/7035/5627/2815/5028/3273/5156/5196/22915/23657/1906/80739/340205/5154/1607/3569/5054/9162/5638/954/2147/5592/5328/9060/3356/2155/7057/64714/170692/5345/239/114897/5055/7056/10398/3172/81027/9002/1311/80274	46
GO:0050817	BP	GO:0050817	coagulation	46/1491	241/18986	0.190871369294606	2.43050557842212	6.52442891391101	1.42 ¡Á 10??	3.77 ¡Á 10??	2.95 ¡Á 10??	10630/63036/2048/2152/375033/6403/462/7035/5627/2815/5028/3273/5156/5196/22915/23657/1906/80739/340205/5154/1607/3569/5054/9162/5638/954/2147/5592/5328/9060/3356/2155/7057/64714/170692/5345/239/114897/5055/7056/10398/3172/81027/9002/1311/80274	46
GO:1903532	BP	GO:1903532	positive regulation of secretion by cell	53/1491	298/18986	0.177852348993289	2.26472481420964	6.42406472501121	1.47 ¡Á 10??	3.77 ¡Á 10??	2.95 ¡Á 10??	7447/6382/6869/3552/3553/3625/11069/5468/25924/8618/846/2624/668/5028/22871/4825/6696/7424/5122/3596/6690/654/1906/54209/3624/6804/7784/43/94121/4824/9536/81285/6833/2147/51083/6387/6865/5950/552/3479/338442/5587/376267/1588/114897/116/6616/4826/6385/2864/2867/57126/9619	53
GO:0043062	BP	GO:0043062	extracellular structure organization	58/1491	340/18986	0.170588235294118	2.17222550992228	6.36714786836015	1.5 ¡Á 10??	3.77 ¡Á 10??	2.95 ¡Á 10??	10630/4146/1307/25903/83872/3549/5468/3913/5352/5806/323/5156/6423/59350/170690/171019/2264/91522/9509/2296/340267/3569/858/5644/27035/1515/1306/169611/9719/1289/2620/90993/4317/4312/11095/170689/8516/84171/1308/100287284/1280/64386/4313/170692/5345/10266/2670/1277/284217/55612/4318/1991/1311/3249/9622/3036/164656/11096	58
GO:0045229	BP	GO:0045229	external encapsulating structure organization	58/1491	341/18986	0.170087976539589	2.16585534713658	6.34202301329757	1.67 ¡Á 10??	4.03 ¡Á 10??	3.14 ¡Á 10??	10630/4146/1307/25903/83872/3549/5468/3913/5352/5806/323/5156/6423/59350/170690/171019/2264/91522/9509/2296/340267/3569/858/5644/27035/1515/1306/169611/9719/1289/2620/90993/4317/4312/11095/170689/8516/84171/1308/100287284/1280/64386/4313/170692/5345/10266/2670/1277/284217/55612/4318/1991/1311/3249/9622/3036/164656/11096	58
GO:0030195	BP	GO:0030195	negative regulation of blood coagulation	18/1491	50/18986	0.36	4.58414486921529	7.4082151053779	1.85 ¡Á 10??	4.28 ¡Á 10??	3.34 ¡Á 10??	7035/5627/3273/5156/5196/1906/5154/5054/2147/5592/5328/7057/170692/5345/239/114897/5055/7056	18
GO:0043583	BP	GO:0043583	ear development	44/1491	229/18986	0.192139737991266	2.44665665023621	6.42966978253378	2.38 ¡Á 10??	5.28 ¡Á 10??	4.12 ¡Á 10??	388585/2048/57822/3208/4610/4919/9890/5013/525/140469/7474/8820/2624/3280/4487/2247/6678/7020/1906/80736/222662/7291/3198/2138/8516/53904/5076/2253/1280/283310/6926/2706/51761/10253/51804/2103/145258/64220/9423/6909/5205/182/6385/3249	44
GO:0050878	BP	GO:0050878	regulation of body fluid levels	62/1491	381/18986	0.162729658792651	2.07215647339857	6.17153180968198	2.98 ¡Á 10??	6.37 ¡Á 10??	4.97 ¡Á 10??	10630/63036/2048/2152/375033/6403/462/7498/525/7035/5627/2815/5028/3273/5156/5196/22915/23657/1036/6690/3360/1906/80739/340205/7432/5154/1607/3569/5054/9162/56302/5638/65267/8862/1056/954/171389/133/2147/5592/5328/9060/3356/1910/2155/7057/64714/3291/170692/5345/239/242/114897/5055/7056/10398/3172/81027/66002/9002/1311/80274	62
GO:0050886	BP	GO:0050886	endocrine process	25/1491	93/18986	0.268817204301075	3.4230472440377	6.83817235697051	3.15 ¡Á 10??	6.48 ¡Á 10??	5.06 ¡Á 10??	6869/3553/3625/5468/668/10699/6696/2028/654/1906/3624/27035/4824/81285/51083/8322/6865/552/6926/338442/1910/1588/3291/5345/114897	25
GO:0051047	BP	GO:0051047	positive regulation of secretion	55/1491	322/18986	0.170807453416149	2.17501697555936	6.20807368400503	3.36 ¡Á 10??	6.66 ¡Á 10??	5.21 ¡Á 10??	7447/6382/6869/3552/3553/3625/11069/6529/5468/25924/8618/846/2624/668/5028/22871/4825/6696/7424/5122/3596/6690/654/1906/54209/3624/6804/7784/43/94121/4824/9536/81285/6833/2147/51083/6387/6865/5950/552/3479/338442/5587/376267/1588/242/114897/116/6616/4826/6385/2864/2867/57126/9619	55
GO:0060562	BP	GO:0060562	epithelial tube morphogenesis	56/1491	331/18986	0.169184290030211	2.15434804192729	6.1850083440035	3.55 ¡Á 10??	6.8 ¡Á 10??	5.31 ¡Á 10??	388585/388591/1969/57822/57216/5087/6262/55083/3549/7474/8820/846/3280/9353/374/3627/1950/2247/10252/6423/170690/1436/4488/1906/7291/4233/4824/2138/8928/3371/441478/133/2348/10413/8829/5979/4838/79812/5076/2253/6926/10253/51804/79191/123872/9423/9955/388389/7484/6909/284217/6385/57167/54345/25789/8463	56
GO:0042445	BP	GO:0042445	hormone metabolic process	45/1491	241/18986	0.186721991701245	2.37766850063034	6.28344295533017	4.05 ¡Á 10??	7.49 ¡Á 10??	5.85 ¡Á 10??	7173/5947/10699/5156/7367/7366/6696/125/2028/1363/5122/1958/8614/654/4224/3624/6718/27344/115111/7038/3293/1056/133/51083/1646/9060/5950/2834/121214/1910/10202/145226/6447/90527/1588/8854/1543/5046/1428/64377/3249/2865/6822/259307/1565	45
GO:0048839	BP	GO:0048839	inner ear development	40/1491	202/18986	0.198019801980198	2.52153183125154	6.34672727196919	4.32 ¡Á 10??	7.72 ¡Á 10??	6.03 ¡Á 10??	388585/2048/57822/3208/4610/4919/9890/5013/525/140469/7474/8820/2624/3280/4487/2247/6678/7020/80736/222662/3198/2138/8516/53904/5076/2253/1280/283310/6926/2706/51761/10253/51804/2103/9423/6909/5205/182/6385/3249	40
GO:0044706	BP	GO:0044706	multi-multicellular organism process	42/1491	218/18986	0.192660550458716	2.45328853857088	6.30025673022088	4.54 ¡Á 10??	7.82 ¡Á 10??	6.11 ¡Á 10??	4878/1307/5737/5743/6869/3553/3485/3549/2693/10699/6696/59350/56977/8614/1906/259/133/6833/8061/4838/2834/5858/5744/8909/6866/552/2706/1543/4313/51673/3291/64518/116/7056/4318/79816/85360/8605/27120/43847/3976/875	42
GO:0030856	BP	GO:0030856	regulation of epithelial cell differentiation	36/1491	172/18986	0.209302325581395	2.66520050535773	6.40438359918376	4.65 ¡Á 10??	7.82 ¡Á 10??	6.11 ¡Á 10??	388585/55966/4610/7498/200734/84913/3552/3553/54106/3280/4487/8842/4825/2247/10252/10468/3596/4488/2296/654/6424/5054/157848/10413/4838/5076/429/6926/10253/1003/7484/2302/182/4318/7122/3976	36
GO:0050818	BP	GO:0050818	regulation of coagulation	22/1491	76/18986	0.289473684210526	3.68608140068481	6.84963375084511	4.9 ¡Á 10??	7.95 ¡Á 10??	6.21 ¡Á 10??	2048/2152/462/7035/5627/3273/5156/5196/1906/5154/5054/2147/5592/5328/2155/7057/170692/5345/239/114897/5055/7056	22
GO:0007548	BP	GO:0007548	sex differentiation	51/1491	292/18986	0.174657534246575	2.22404288746176	6.15352671362778	5.05 ¡Á 10??	7.95 ¡Á 10??	6.21 ¡Á 10??	63950/4914/5087/6382/3552/3625/7130/4880/54106/7474/8820/668/5806/9353/5156/2069/6423/11086/10468/10184/6586/2296/654/3624/7784/7425/9468/4824/23414/10655/4920/3293/2620/8322/5950/2253/2/50846/4254/6926/51804/8747/1588/64220/26471/10265/4313/7484/3172/268/89766	51
GO:0042471	BP	GO:0042471	ear morphogenesis	30/1491	129/18986	0.232558139534884	2.96133389484192	6.52525123223502	5.16 ¡Á 10??	7.95 ¡Á 10??	6.21 ¡Á 10??	2048/57822/5013/525/140469/7474/8820/2624/4487/6678/7020/1906/80736/222662/7291/3198/2138/8516/53904/5076/2253/1280/6926/51761/10253/51804/145258/9423/6909/3249	30
GO:0050819	BP	GO:0050819	negative regulation of coagulation	18/1491	54/18986	0.333333333333333	4.24457858260675	6.97018135721897	7.33 ¡Á 10??	1.1 ¡Á 10??	8.59 ¡Á 10??	7035/5627/3273/5156/5196/1906/5154/5054/2147/5592/5328/7057/170692/5345/239/114897/5055/7056	18
GO:0009914	BP	GO:0009914	hormone transport	55/1491	330/18986	0.166666666666667	2.12228929130338	6.00398600740186	7.9 ¡Á 10??	1.11 ¡Á 10??	8.68 ¡Á 10??	63036/387597/7447/6869/3553/3625/11069/5468/25924/131177/846/111/668/5028/2693/4825/6696/1363/6690/654/1906/7432/3569/3624/6804/7425/94121/3358/4824/3767/6833/2147/114571/51083/8322/6865/5950/6926/338442/5587/6447/1588/1428/114897/116/6616/4826/3172/81027/28231/2864/2865/2867/3976/5008	55
GO:0043410	BP	GO:0043410	positive regulation of MAPK cascade	71/1491	472/18986	0.150423728813559	1.91545601291364	5.87956911938039	7.98 ¡Á 10??	1.11 ¡Á 10??	8.68 ¡Á 10??	2046/80149/128239/4914/55765/1116/7498/9378/3552/3553/8324/54106/7474/846/5028/5156/2250/1950/8654/2247/1436/2264/1906/2914/54209/4988/5154/3569/10457/3624/10268/858/51384/4281/27035/3358/392255/10912/64170/112464/341152/8829/5979/4838/2253/153/5149/3375/3479/283455/2321/3356/10253/7057/4504/54550/5345/246/242/8877/114897/116/1000/55816/27006/1991/9518/2358/3976/5008/23542	71
GO:0007156	BP	GO:0007156	homophilic cell adhesion via plasma membrane adhesion molecules	35/1491	168/18986	0.208333333333333	2.65286161412922	6.28190770830076	8.04 ¡Á 10??	1.11 ¡Á 10??	8.68 ¡Á 10??	84966/57549/83872/152330/389118/253559/152404/64084/54798/1016/1007/1004/29930/56133/56121/56114/56113/5098/51294/54825/1015/120114/57453/10205/90952/5979/84665/1003/999/1000/1824/1830/28316/1002/5819	35
GO:0061045	BP	GO:0061045	negative regulation of wound healing	22/1491	78/18986	0.282051282051282	3.59156649297494	6.69536117808728	8.21 ¡Á 10??	1.11 ¡Á 10??	8.68 ¡Á 10??	55966/7035/5627/3273/5156/5196/22915/2247/1906/5154/1365/5054/2147/5592/5328/7057/170692/5345/239/114897/5055/7056	22
GO:0098742	BP	GO:0098742	cell-cell adhesion via plasma-membrane adhesion molecules	49/1491	280/18986	0.175	2.22840375586854	6.04528576867744	8.64 ¡Á 10??	1.14 ¡Á 10??	8.91 ¡Á 10??	84966/57549/6403/83872/3586/9378/152330/389118/253559/152404/64084/22871/10686/54798/1016/1007/1004/29930/56133/56121/56114/56113/5098/51294/54825/1365/1015/57689/120114/57453/10205/90952/5979/84665/26050/9080/1003/999/1000/1824/1830/28316/1002/4099/1088/57126/5819/7122/114794	49
GO:0044703	BP	GO:0044703	multi-organism reproductive process	40/1491	210/18986	0.19047619047619	2.42547347577529	6.06393306474203	1.3 ¡Á 10??	1.68 ¡Á 10??	1.31 ¡Á 10??	4878/1307/5737/5743/6869/3553/3485/3549/2693/10699/6696/59350/56977/8614/1906/259/133/6833/8061/4838/2834/5858/5744/8909/6866/552/2706/1543/4313/51673/3291/116/7056/4318/79816/85360/8605/43847/3976/875	40
GO:0070371	BP	GO:0070371	ERK1 and ERK2 cascade	53/1491	319/18986	0.166144200626959	2.11563634681653	5.86634880205737	1.5 ¡Á 10??	1.87 ¡Á 10??	1.46 ¡Á 10??	1969/2048/128239/4914/1116/11221/9378/200734/3552/3553/54106/8820/846/2047/5028/5156/1950/2247/10252/81848/1436/2264/1906/54209/4988/5154/10457/3624/10268/3358/10251/78986/64170/171389/112464/341152/8829/983/4838/2253/3375/5801/3479/3356/10253/4504/54550/5345/246/1411/116/2358/3976	53
GO:0090596	BP	GO:0090596	sensory organ morphogenesis	49/1491	285/18986	0.171929824561404	2.18930895313401	5.90570639786513	1.52 ¡Á 10??	1.87 ¡Á 10??	1.46 ¡Á 10??	1969/2048/57822/7483/5013/4211/525/140469/7855/3549/7474/8820/2624/2047/668/4487/8842/2247/6678/7020/1906/80736/222662/7291/3198/51384/6247/2138/1289/57010/120114/7070/8516/53904/5950/5076/2253/1280/6926/51761/10253/57096/51804/145258/64220/9423/6909/182/3249	49
GO:0046545	BP	GO:0046545	development of primary female sexual characteristics	26/1491	107/18986	0.242990654205607	3.09417877984417	6.34166503918028	1.56 ¡Á 10??	1.88 ¡Á 10??	1.47 ¡Á 10??	3625/7130/4880/668/5806/9353/5156/2069/10468/10184/6586/2296/3624/7784/7425/9468/23414/2620/8322/2/4254/1588/26471/4313/268/89766	26
GO:0007411	BP	GO:0007411	axon guidance	43/1491	236/18986	0.182203389830508	2.32012981845878	5.95743284277348	1.65 ¡Á 10??	1.95 ¡Á 10??	1.53 ¡Á 10??	2046/2048/4914/57549/57216/55740/9378/10716/152330/3913/6405/7474/91653/2047/2049/9353/323/9037/2676/1436/6586/90249/347733/1906/2115/223117/170302/4781/627/57453/8829/5979/6387/644168/1959/84665/2253/3798/9369/9423/1630/1002/10501	43
GO:0097485	BP	GO:0097485	neuron projection guidance	43/1491	237/18986	0.181434599156118	2.3103402411657	5.9259276675664	1.87 ¡Á 10??	2.15 ¡Á 10??	1.68 ¡Á 10??	2046/2048/4914/57549/57216/55740/9378/10716/152330/3913/6405/7474/91653/2047/2049/9353/323/9037/2676/1436/6586/90249/347733/1906/2115/223117/170302/4781/627/57453/8829/5979/6387/644168/1959/84665/2253/3798/9369/9423/1630/1002/10501	43
GO:0042472	BP	GO:0042472	inner ear morphogenesis	26/1491	108/18986	0.240740740740741	3.0655289763271	6.28423370643062	1.9 ¡Á 10??	2.15 ¡Á 10??	1.68 ¡Á 10??	2048/57822/5013/525/140469/7474/8820/2624/6678/7020/80736/222662/3198/2138/8516/53904/5076/2253/1280/6926/51761/10253/51804/9423/6909/3249	26
GO:0048880	BP	GO:0048880	sensory system development	64/1491	422/18986	0.151658767772512	1.9311826726552	5.64732108478184	2.58 ¡Á 10??	2.86 ¡Á 10??	2.24 ¡Á 10??	388585/1969/2048/57822/3208/10763/5087/7483/200734/4211/7855/1421/3549/3913/7474/8820/2047/668/3280/8842/5156/2247/10252/23657/10586/2823/2296/654/7020/80736/7291/3624/43/51384/6247/4781/1289/57010/8322/120114/7070/8829/5979/5950/5076/51761/2321/4081/10253/57096/4212/8854/64220/1543/170692/1411/124842/7484/6909/284217/56853/182/718/3985	64
GO:0008585	BP	GO:0008585	female gonad development	25/1491	103/18986	0.242718446601942	3.09071256015055	6.21104381815694	2.75 ¡Á 10??	2.99 ¡Á 10??	2.33 ¡Á 10??	3625/7130/4880/668/5806/9353/5156/2069/10468/6586/2296/3624/7784/7425/9468/23414/2620/8322/2/4254/1588/26471/4313/268/89766	25
GO:0010543	BP	GO:0010543	regulation of platelet activation	17/1491	54/18986	0.314814814814815	4.00876866135082	6.46360157339236	4.29 ¡Á 10??	4.58 ¡Á 10??	3.58 ¡Á 10??	10630/63036/375033/6403/2815/3273/5156/22915/5154/3569/2147/5592/3356/170692/239/114897/7056	17
GO:0046883	BP	GO:0046883	regulation of hormone secretion	45/1491	261/18986	0.172413793103448	2.19547168065866	5.67722075981885	4.45 ¡Á 10??	4.65 ¡Á 10??	3.64 ¡Á 10??	63036/7447/6869/3553/3625/11069/5468/25924/131177/846/111/668/5028/2693/4825/6696/6690/654/1906/3569/3624/6804/94121/3358/4824/3767/6833/2147/51083/6865/5950/338442/5587/6447/1588/114897/116/6616/4826/3172/2864/2865/2867/3976/5008	45
GO:0072001	BP	GO:0072001	renal system development	53/1491	332/18986	0.159638554216867	2.03279516456167	5.54222815971938	5.51 ¡Á 10??	5.66 ¡Á 10??	4.42 ¡Á 10??	388585/57216/5087/55083/6382/11277/3913/7474/3280/8842/9353/5156/80144/2028/2247/10252/54798/170690/1958/2296/654/7020/1906/5154/1644/4824/2138/392255/10413/8516/8829/5979/5950/5076/2253/2018/3764/1910/51804/384/8854/4091/64220/79191/9955/7484/2302/4092/182/6385/4318/25789/3976	53
GO:0050900	BP	GO:0050900	leukocyte migration	61/1491	404/18986	0.150990099009901	1.9226680213293	5.47239040098378	5.72 ¡Á 10??	5.77 ¡Á 10??	4.5 ¡Á 10??	11240/56833/6403/3586/119/6869/3552/3553/7130/2660/7857/6364/1234/7474/347/9353/3576/6372/2919/5196/5473/2921/2920/3627/6373/7424/1436/1906/54209/3569/7784/5054/5919/7499/9420/4920/7070/5979/6387/6441/9023/4254/2321/1910/2155/7057/1588/4313/6367/1800/6347/3674/2302/5657/1991/83483/9518/2867/57126/2358/326	61
GO:0150063	BP	GO:0150063	visual system development	62/1491	415/18986	0.149397590361446	1.90238943702375	5.42609702786075	6.71 ¡Á 10??	6.65 ¡Á 10??	5.19 ¡Á 10??	388585/1969/2048/57822/3208/10763/5087/7483/200734/4211/7855/1421/3549/3913/7474/8820/2047/668/3280/8842/5156/2247/10252/23657/10586/2823/2296/654/7020/7291/3624/43/51384/6247/4781/1289/57010/8322/120114/7070/8829/5979/5950/5076/51761/2321/4081/10253/57096/4212/8854/64220/1543/170692/1411/7484/6909/284217/56853/182/718/3985	62
GO:0007188	BP	GO:0007188	adenylate cyclase-modulating G protein-coupled receptor signaling pathway	46/1491	274/18986	0.167883211678832	2.13778045401362	5.53810001751803	7.26 ¡Á 10??	7.07 ¡Á 10??	5.52 ¡Á 10??	5737/54112/5996/11069/5746/3355/846/111/5028/5196/3627/6373/59350/3360/1906/2914/6954/577/112609/7432/4988/1395/10268/575/9630/19/347088/81285/133/11251/3363/153/5139/3375/5744/2835/11245/222487/9340/10266/116/5064/2015/84658/2865/2358	46
GO:0043010	BP	GO:0043010	camera-type eye development	56/1491	362/18986	0.154696132596685	1.96985967369595	5.43893482636653	7.53 ¡Á 10??	7.2 ¡Á 10??	5.63 ¡Á 10??	388585/1969/2048/57822/3208/10763/7483/200734/4211/7855/1421/3549/3913/7474/8820/2047/668/3280/8842/5156/2247/10252/23657/10586/2823/2296/7020/7291/3624/43/51384/6247/4781/57010/8322/120114/7070/8829/5979/5950/5076/51761/2321/4081/10253/57096/8854/64220/1543/1411/7484/6909/284217/56853/182/3985	56
GO:0030857	BP	GO:0030857	negative regulation of epithelial cell differentiation	17/1491	56/18986	0.303571428571429	3.86559835201686	6.26933063277455	7.67 ¡Á 10??	7.22 ¡Á 10??	5.64 ¡Á 10??	388585/7498/200734/3552/3280/4487/10252/10468/3596/4488/157848/10413/4838/6926/10253/182/4318	17
GO:0090287	BP	GO:0090287	regulation of cellular response to growth factor stimulus	58/1491	381/18986	0.152230971128609	1.93846895898576	5.40200164479786	8.22 ¡Á 10??	7.51 ¡Á 10??	5.87 ¡Á 10??	388585/7498/4052/9378/200734/3553/7130/5468/7474/11167/66000/8646/3273/3280/4487/9353/345193/2247/10252/6423/7424/10468/81848/4488/6424/375567/858/8862/10251/25960/203100/9719/1028/90993/2348/8322/8516/25805/8829/79812/10253/7057/348093/8483/4091/5046/117166/7041/4504/1003/124857/4092/9480/55612/55816/116844/9518/164656	58
GO:0072073	BP	GO:0072073	kidney epithelium development	31/1491	153/18986	0.202614379084967	2.58003796197665	5.72849624427903	8.26 ¡Á 10??	7.51 ¡Á 10??	5.87 ¡Á 10??	388585/5087/55083/6382/3913/3280/8842/9353/2247/10252/170690/2296/1906/2138/10413/5979/5076/2253/1910/51804/384/4091/79191/9955/7484/2302/4092/182/6385/25789/3976	31
GO:0046879	BP	GO:0046879	hormone secretion	51/1491	319/18986	0.15987460815047	2.0358010129744	5.44655079495311	8.57 ¡Á 10??	7.67 ¡Á 10??	5.99 ¡Á 10??	63036/387597/7447/6869/3553/3625/11069/5468/25924/131177/846/111/668/5028/2693/4825/6696/1363/6690/654/1906/7432/3569/3624/6804/7425/94121/3358/4824/3767/6833/2147/51083/8322/6865/5950/6926/338442/5587/6447/1588/114897/116/6616/4826/3172/2864/2865/2867/3976/5008	51
GO:0001654	BP	GO:0001654	eye development	61/1491	411/18986	0.148418491484185	1.88992185064972	5.32470459745035	1.03 ¡Á 10??	8.98 ¡Á 10??	7.01 ¡Á 10??	388585/1969/2048/57822/3208/10763/5087/7483/200734/4211/7855/1421/3549/3913/7474/8820/2047/668/3280/8842/5156/2247/10252/23657/10586/2823/2296/654/7020/7291/3624/43/51384/6247/4781/1289/57010/8322/120114/7070/8829/5979/5950/5076/51761/2321/4081/10253/57096/4212/8854/64220/1543/170692/1411/7484/6909/284217/56853/182/3985	61
GO:0002526	BP	GO:0002526	acute inflammatory response	25/1491	110/18986	0.227272727272727	2.89403085177733	5.81588159561485	1.04 ¡Á 10??	8.98 ¡Á 10??	7.01 ¡Á 10??	2152/2205/2215/5743/3552/3553/1776/3569/7784/5004/9536/171389/6289/2147/2/1910/145741/388125/26471/5345/1991/718/2865/2867/5008	25
GO:0001822	BP	GO:0001822	kidney development	51/1491	322/18986	0.158385093167702	2.01683392279141	5.37233082448011	1.14 ¡Á 10??	9.67 ¡Á 10??	7.55 ¡Á 10??	388585/57216/5087/55083/6382/11277/3913/7474/3280/8842/9353/5156/80144/2028/2247/10252/54798/170690/1958/2296/654/7020/1906/5154/1644/4824/2138/392255/10413/8516/8829/5979/5076/2253/3764/1910/51804/384/8854/4091/64220/79191/9955/7484/2302/4092/182/6385/4318/25789/3976	51
GO:0061041	BP	GO:0061041	regulation of wound healing	29/1491	140/18986	0.207142857142857	2.63770240490562	5.67775384769932	1.15 ¡Á 10??	9.67 ¡Á 10??	7.55 ¡Á 10??	55966/2048/2152/462/7035/5627/4638/3273/5156/5196/22915/2247/1906/5154/1365/5054/2147/5592/5328/2155/7057/51330/170692/5345/239/114897/5055/55612/7056	29
GO:0070372	BP	GO:0070372	regulation of ERK1 and ERK2 cascade	48/1491	296/18986	0.162162162162162	2.06493012126815	5.39075339411968	1.18 ¡Á 10??	9.77 ¡Á 10??	7.63 ¡Á 10??	1969/2048/4914/1116/11221/9378/200734/3552/3553/54106/846/2047/5028/5156/2247/10252/81848/1436/2264/54209/4988/5154/10457/3624/10268/3358/10251/78986/64170/171389/112464/341152/8829/4838/2253/3375/5801/3479/3356/10253/4504/54550/5345/246/1411/116/2358/3976	48
GO:0031960	BP	GO:0031960	response to corticosteroid	31/1491	156/18986	0.198717948717949	2.53042184732326	5.6031912344184	1.28 ¡Á 10??	0.0001044547576888	8.16 ¡Á 10??	249/5743/3586/6382/2660/3485/2693/9353/374/306/5122/1036/11063/6586/654/1906/6446/3569/3624/4129/5207/64170/133/8061/2/552/2706/3291/6898/6909/7298	31
GO:0030168	BP	GO:0030168	platelet activation	29/1491	141/18986	0.205673758865248	2.61899529565097	5.63305797918333	1.34 ¡Á 10??	0.0001078025791876	8.42 ¡Á 10??	10630/63036/375033/6403/2815/5028/3273/5156/5196/22915/23657/340205/5154/1607/3569/9162/954/2147/5592/3356/64714/170692/239/114897/7056/10398/81027/9002/1311	29
GO:0048754	BP	GO:0048754	branching morphogenesis of an epithelial tube	31/1491	158/18986	0.19620253164557	2.49839119102802	5.52126775554271	1.7 ¡Á 10??	0.0001348627324421	0.0001053513164433	1969/5087/3549/7474/846/9353/374/1950/2247/10252/6423/170690/4488/1906/4233/4824/2138/3371/441478/10413/8829/5076/2253/6926/10253/51804/9955/7484/6909/284217/25789	31
GO:0061138	BP	GO:0061138	morphogenesis of a branching epithelium	35/1491	190/18986	0.184210526315789	2.34568816407215	5.44221461102591	1.75 ¡Á 10??	0.0001368168174981	0.0001068777976984	1969/5087/3586/7855/3549/7474/846/9353/374/1950/2247/10252/6423/170690/4488/1906/5154/4233/4824/2138/3371/441478/133/10413/8829/5076/2253/6926/10253/51804/9955/7484/6909/284217/25789	35
GO:0048608	BP	GO:0048608	reproductive structure development	49/1491	309/18986	0.158576051779935	2.01926553929836	5.27351481744503	1.78 ¡Á 10??	0.0001369188511857	0.0001069575038048	4914/6382/3552/3625/7130/4880/54106/7474/8820/668/5806/9353/5156/2069/6423/11086/10468/6586/2296/654/3624/7784/7425/9468/4824/9420/23414/4920/3293/3371/2620/8322/5950/2253/2/50846/4254/6926/51804/8747/1588/64220/26471/10265/4313/7484/268/718/89766	49
GO:0001656	BP	GO:0001656	metanephros development	22/1491	92/18986	0.239130434782609	3.0450237657831	5.74007367440601	1.84 ¡Á 10??	0.000137883253539	0.0001077108702513	388585/55083/3913/3280/5156/80144/10252/1958/5154/4824/2138/392255/10413/8516/5979/5076/2253/51804/79191/7484/2302/3976	22
GO:0060021	BP	GO:0060021	roof of mouth development	22/1491	92/18986	0.239130434782609	3.0450237657831	5.74007367440601	1.84 ¡Á 10??	0.000137883253539	0.0001077108702513	2048/91461/7474/2049/4487/5156/80144/7020/7291/3624/444/9242/2615/1280/6926/117166/64386/7484/124857/6909/6615/7122	22
GO:2000241	BP	GO:2000241	regulation of reproductive process	37/1491	207/18986	0.178743961352657	2.27607837038333	5.38906520311206	1.9 ¡Á 10??	0.0001406184733259	0.0001098475539748	6869/431705/3552/3625/4880/7474/5028/4487/8654/10184/995/6690/2741/4488/221711/6954/3624/7784/4824/286151/23414/225689/11251/22917/6865/4838/5139/6866/3479/1910/338879/26471/11105/6615/85360/3976/89766	37
GO:0016339	BP	GO:0016339	calcium-dependent cell-cell adhesion via plasma membrane cell adhesion molecules	15/1491	48/18986	0.3125	3.97929242119383	6.03328503466576	2.27 ¡Á 10??	0.0001656759357605	0.0001294218025935	6403/9378/22871/1016/1007/1004/56133/5098/51294/1015/1003/999/1000/28316/1002	15
GO:0002237	BP	GO:0002237	response to molecule of bacterial origin	56/1491	375/18986	0.149333333333333	1.90157120500782	5.14775608720382	2.33 ¡Á 10??	0.0001681461392513	0.0001313514623663	249/2048/80149/5737/6403/5743/55765/3586/11221/3552/3553/7855/3656/1234/4057/54106/7474/941/57088/2693/3576/6372/2919/5196/5473/2921/2920/3627/6373/5122/3596/654/1906/54209/3569/5054/4129/1668/5179/19/64170/117854/133/6833/4317/57379/3764/2706/1910/4091/1543/6347/1440/7056/4318/1991	56
GO:0048732	BP	GO:0048732	gland development	64/1491	450/18986	0.142222222222222	1.81102019524555	5.08296435639106	2.49 ¡Á 10??	0.0001768855378354	0.0001381784569635	1969/5909/128239/5087/3586/7498/3625/29842/3549/7474/8820/2624/2049/3280/4487/5156/374/1950/2247/59350/5122/1036/5307/1436/4488/2296/1906/5154/3569/4233/8862/4824/9420/7038/8928/4781/570/5774/3371/79733/8829/4838/2253/144455/429/6926/51804/1588/8854/64220/1543/4313/999/123872/9423/6909/7298/284217/9480/3642/81027/3249/51733/326	64
GO:0061458	BP	GO:0061458	reproductive system development	49/1491	313/18986	0.156549520766773	1.99346022889199	5.1737180200692	2.58 ¡Á 10??	0.0001814924801276	0.0001417772824246	4914/6382/3552/3625/7130/4880/54106/7474/8820/668/5806/9353/5156/2069/6423/11086/10468/6586/2296/654/3624/7784/7425/9468/4824/9420/23414/4920/3293/3371/2620/8322/5950/2253/2/50846/4254/6926/51804/8747/1588/64220/26471/10265/4313/7484/268/718/89766	49
GO:0034109	BP	GO:0034109	homotypic cell-cell adhesion	23/1491	101/18986	0.227722772277228	2.89976160593927	5.58841240128589	2.67 ¡Á 10??	0.000182818684907	0.0001428132796705	10630/63036/8613/375033/5156/22915/23657/84466/54825/1832/3569/7499/5592/3356/64714/170692/239/114897/1824/10398/81027/9002/1311	23
GO:1903035	BP	GO:1903035	negative regulation of response to wounding	23/1491	101/18986	0.227722772277228	2.89976160593927	5.58841240128589	2.67 ¡Á 10??	0.000182818684907	0.0001428132796705	55966/7035/5627/3273/5156/5196/6696/22915/2247/1906/5154/1365/5054/2147/5592/5328/7057/170692/5345/239/114897/5055/7056	23
GO:0060485	BP	GO:0060485	mesenchyme development	52/1491	341/18986	0.152492668621701	1.94180134570866	5.12321346135166	2.85 ¡Á 10??	0.0001931387860525	0.0001508750786703	10630/200734/72/3553/6405/7474/55211/3280/4487/10252/6423/9037/4488/2296/1906/221662/7291/3569/223117/51384/23414/8928/2348/10413/25805/8829/5979/4838/5076/2253/4254/3479/6926/1910/10253/51804/145258/8854/7041/80320/1277/6909/1000/4092/182/6615/268/116844/10501/3249/8463/11096	52
GO:0046887	BP	GO:0046887	positive regulation of hormone secretion	29/1491	147/18986	0.197278911564626	2.51209752848155	5.37275079269038	3.24 ¡Á 10??	0.0002168199312078	0.0001693741834401	7447/6869/3625/11069/5468/25924/846/668/5028/4825/6696/6690/654/1906/3624/4824/6833/2147/51083/5950/338442/5587/1588/114897/116/6616/4826/2864/2867	29
GO:0010721	BP	GO:0010721	negative regulation of cell development	45/1491	281/18986	0.160142348754448	2.03921035107442	5.12347848275605	3.55 ¡Á 10??	0.0002344623342995	0.0001831559773967	388585/2048/80149/11221/130733/3552/3553/7130/3549/4880/4057/6405/7474/2624/3280/4825/6696/9037/23500/54209/3569/3624/28959/55365/7224/2258/441478/6833/2147/7070/8829/4838/3375/5744/3479/1910/283659/8651/4504/999/9423/2302/4092/1630/4099	45
GO:0032496	BP	GO:0032496	response to lipopolysaccharide	53/1491	354/18986	0.149717514124294	1.9064632616793	5.02584683856598	4 ¡Á 10??	0.0002565013319143	0.0002003722785183	249/2048/80149/5737/6403/5743/3586/11221/3552/3553/3656/1234/4057/54106/7474/941/57088/2693/3576/6372/2919/5196/5473/2921/2920/3627/6373/5122/3596/654/1906/54209/3569/5054/4129/1668/5179/19/117854/133/6833/4317/57379/3764/2706/1910/4091/1543/6347/1440/7056/4318/1991	53
GO:0022602	BP	GO:0022602	ovulation cycle process	15/1491	50/18986	0.3	3.82012072434608	5.82902246182475	4.02 ¡Á 10??	0.0002565013319143	0.0002003722785183	7130/2660/4880/5806/9353/5156/2069/6586/3624/7784/2620/8322/2/4313/268	15
GO:0043114	BP	GO:0043114	regulation of vascular permeability	15/1491	50/18986	0.3	3.82012072434608	5.82902246182475	4.02 ¡Á 10??	0.0002565013319143	0.0002003722785183	6869/9353/654/133/6833/6865/5139/624/7082/145741/388125/1003/10266/83483/7122	15
GO:0009612	BP	GO:0009612	response to mechanical stimulus	38/1491	222/18986	0.171171171171171	2.1796484613386	5.16123376418204	4.07 ¡Á 10??	0.0002569280249887	0.000200705600232	4878/4914/5743/1116/6262/9378/6869/3553/3485/3549/5028/3627/2247/6507/3596/654/1906/222662/2115/8989/3371/50801/8061/6387/51761/3356/4212/7057/64220/4313/1277/3759/63895/1000/117532/3249/4099/10343	38
GO:0030595	BP	GO:0030595	leukocyte chemotaxis	40/1491	240/18986	0.166666666666667	2.12228929130338	5.10791054139038	4.52 ¡Á 10??	0.000281987585789	0.0002202814880403	11240/56833/3586/3553/7130/2660/7857/1234/7474/9353/3576/6372/2919/5196/5473/2921/2920/3627/6373/7424/1436/1906/3569/5054/5919/9420/6387/6441/9023/2321/1910/2155/7057/1588/4313/6367/1800/6347/2867/2358	40
GO:0051384	BP	GO:0051384	response to glucocorticoid	27/1491	134/18986	0.201492537313433	2.56575272530707	5.30987147307038	4.62 ¡Á 10??	0.0002847415438906	0.0002224328096559	249/5743/3586/6382/2660/3485/2693/9353/374/306/5122/1036/6586/654/1906/3569/4129/5207/133/8061/2/552/2706/3291/6898/6909/7298	27
GO:0007409	BP	GO:0007409	axonogenesis	64/1491	459/18986	0.139433551198257	1.77550999533877	4.90996437174812	4.84 ¡Á 10??	0.0002949490485175	0.0002304066511358	2046/2048/9890/4914/57549/57216/55740/9378/10716/152330/5364/3913/6405/7474/91653/2047/2049/9353/323/7345/4825/6696/9037/2676/1436/6586/90249/347733/1906/2115/223117/170302/7504/7224/2258/575/4781/627/57689/2017/57453/7070/8829/5979/6387/644168/5592/1959/84665/5076/2253/3798/51761/26050/9369/4504/999/9423/1630/6616/1002/10501/4099/6285	64
GO:0001763	BP	GO:0001763	morphogenesis of a branching structure	36/1491	207/18986	0.173913043478261	2.21456273875135	5.12927571245893	4.99 ¡Á 10??	0.0002995077308985	0.0002339677771889	1969/5087/3586/7855/3549/7474/846/9353/374/1950/2247/10252/6423/170690/4488/1906/5154/4233/2258/4824/2138/3371/441478/133/10413/8829/5076/2253/6926/10253/51804/9955/7484/6909/284217/25789	36
GO:0045137	BP	GO:0045137	development of primary sexual characteristics	40/1491	241/18986	0.16597510373444	2.11348311167141	5.07851316242599	5.02 ¡Á 10??	0.0002995077308985	0.0002339677771889	4914/6382/3552/3625/7130/4880/54106/7474/8820/668/5806/9353/5156/2069/6423/11086/10468/10184/6586/2296/3624/7784/7425/9468/4824/23414/2620/8322/2253/2/50846/4254/51804/8747/1588/26471/10265/4313/268/89766	40
GO:0003018	BP	GO:0003018	vascular process in circulatory system	44/1491	276/18986	0.159420289855072	2.0300158438554	5.03209349365686	5.11 ¡Á 10??	0.0003019200509432	0.0002358522198944	4878/6536/480/5743/6869/4880/6529/54716/846/5028/9353/6507/2296/654/1906/133/6833/5592/6865/387700/3363/153/6540/5139/3764/552/3356/1910/624/7082/145741/388125/4313/1003/5345/6517/482/10266/57419/64849/83483/1311/7122/875	44
GO:0009410	BP	GO:0009410	response to xenobiotic stimulus	63/1491	451/18986	0.139689578713969	1.77877018206802	4.88639352060408	5.39 ¡Á 10??	0.0003149518266282	0.0002460323096726	5563/4914/9293/5743/3586/3553/84084/3485/4880/8856/7345/7367/7366/4825/113612/6423/7424/2180/6507/10309/5122/1906/5446/4129/10/4824/8989/340485/768/19/64170/3767/6833/8061/51083/22941/4837/5979/983/2253/2018/5139/6579/3764/3356/26050/7057/1543/4313/23491/3291/999/1800/1277/4025/7298/54498/3172/268/66002/6822/1565/9992	63
GO:0043269	BP	GO:0043269	regulation of monoatomic ion transport	66/1491	480/18986	0.1375	1.75088866532529	4.86437488497353	5.54 ¡Á 10??	0.000320467652609	0.0002503411318197	4878/2048/79570/3208/6536/844/5743/88/6262/6000/3790/3769/151651/54106/846/4638/5028/3280/3627/6373/5593/1950/3596/6690/8614/1906/54209/154215/816/4129/65267/9843/2258/2564/444/286183/760/5774/3767/6833/2147/51083/7070/3758/6387/6865/3764/3356/2259/84502/5587/3306/6236/57338/482/6347/3759/5205/26251/117532/4318/9002/57817/2864/9992/3772	66
GO:0060541	BP	GO:0060541	respiratory system development	38/1491	225/18986	0.168888888888889	2.15058648185409	5.06838601149157	5.65 ¡Á 10??	0.0003229756967121	0.0002523003517106	10630/1116/91461/2034/7474/8820/55211/3280/4487/5156/2247/10252/23657/59350/3596/9509/5154/9242/23414/4781/3371/9719/10413/4838/6441/5950/2253/429/10253/51804/8854/64220/123872/6909/2302/284217/94235/3976	38
GO:0048863	BP	GO:0048863	stem cell differentiation	41/1491	251/18986	0.163346613545817	2.08001261219375	5.0283556609359	5.77 ¡Á 10??	0.0003266409447249	0.0002551635496916	388585/6886/63950/6405/8820/3280/4487/5156/2247/6423/2823/9037/4488/2296/1906/221662/7291/223117/117854/2348/10413/8829/5979/5076/2/4254/6926/1910/2103/145258/399694/8854/6909/1000/83959/182/54345/10501/8463/3976/5008	41
GO:1904018	BP	GO:1904018	positive regulation of vasculature development	34/1491	192/18986	0.177083333333333	2.25493237200984	5.10209422166848	6.04 ¡Á 10??	0.0003384858655459	0.000264416498813	80149/2152/6271/4914/1116/3586/3552/3553/7474/2624/2693/3576/306/2247/6423/7015/9037/7291/5054/133/8829/6387/4838/2321/5587/7082/7057/1003/10266/8877/51378/116844/718/126393	34
GO:0001541	BP	GO:0001541	ovarian follicle development	16/1491	58/18986	0.275862068965517	3.51275468905386	5.59498432697252	6.5 ¡Á 10??	0.0003570067731121	0.0002788845579907	3625/7130/4880/668/5806/2069/2296/3624/7784/7425/9468/2620/4254/4313/268/89766	16
GO:0008277	BP	GO:0008277	regulation of G protein-coupled receptor signaling pathway	30/1491	160/18986	0.1875	2.3875754527163	5.14546610196783	6.5 ¡Á 10??	0.0003570067731121	0.0002788845579907	11240/6004/6003/6000/9378/9353/3576/6586/1906/54209/112609/10268/858/4233/8862/8601/22844/133/2147/11251/2253/5149/5139/123041/54550/10266/116/5064/718/43847	30
GO:2000243	BP	GO:2000243	positive regulation of reproductive process	21/1491	92/18986	0.228260869565217	2.90661359461114	5.35157717225902	6.89 ¡Á 10??	0.0003748849191378	0.0002928505082963	6869/3625/7474/5028/4487/8654/10184/995/2741/4488/3624/7784/23414/225689/6865/5139/6866/1910/338879/11105/85360	21
GO:0008406	BP	GO:0008406	gonad development	39/1491	236/18986	0.165254237288136	2.1043037888347	4.98346114754357	7.29 ¡Á 10??	0.0003928325395697	0.0003068707302307	4914/6382/3552/3625/7130/4880/54106/7474/8820/668/5806/9353/5156/2069/6423/11086/10468/6586/2296/3624/7784/7425/9468/4824/23414/2620/8322/2253/2/50846/4254/51804/8747/1588/26471/10265/4313/268/89766	39
GO:0032102	BP	GO:0032102	negative regulation of response to external stimulus	61/1491	437/18986	0.139588100686499	1.777477988	4.80016005791248	7.75 ¡Á 10??	0.0004132529040779	0.0003228225965784	55966/11240/58985/56833/3586/11221/55061/64838/2840/7130/7035/5468/4057/11277/6405/7474/5627/2693/3273/9353/5156/5196/6696/22915/2247/9037/10769/3596/1906/8870/54209/383/5169/5154/1365/5054/55872/171389/2147/8829/5592/5328/2/3479/384/7057/1588/55075/1003/170692/5345/239/6347/114897/5055/7056/1991/57817/2358/147945/11274	61
GO:0001657	BP	GO:0001657	ureteric bud development	22/1491	100/18986	0.22	2.80142186452046	5.27269422051999	7.94 ¡Á 10??	0.0004194468449176	0.0003276611447052	5087/55083/6382/3280/9353/2247/10252/170690/2296/2138/5979/5076/2253/51804/384/4091/9955/7484/2302/4092/6385/25789	22
GO:0072163	BP	GO:0072163	mesonephric epithelium development	22/1491	101/18986	0.217821782178218	2.77368501437669	5.21754061105839	9.4 ¡Á 10??	0.0004876908664199	0.0003809716284427	5087/55083/6382/3280/9353/2247/10252/170690/2296/2138/5979/5076/2253/51804/384/4091/9955/7484/2302/4092/6385/25789	22
GO:0072164	BP	GO:0072164	mesonephric tubule development	22/1491	101/18986	0.217821782178218	2.77368501437669	5.21754061105839	9.4 ¡Á 10??	0.0004876908664199	0.0003809716284427	5087/55083/6382/3280/9353/2247/10252/170690/2296/2138/5979/5076/2253/51804/384/4091/9955/7484/2302/4092/6385/25789	22
GO:0042698	BP	GO:0042698	ovulation cycle	18/1491	73/18986	0.246575342465753	3.13982525288719	5.34744930829435	9.88 ¡Á 10??	0.0005078811936818	0.0003967437955784	7130/2660/4880/5806/9353/2560/5156/2069/1958/6586/3624/7784/2620/8322/2/771/4313/268	18
GO:0070542	BP	GO:0070542	response to fatty acid	16/1491	60/18986	0.266666666666667	3.3956628660854	5.42574098539208	1.05 ¡Á 10??	0.0005324849165233	0.0004159635944348	80149/5743/3280/2180/5122/1906/5166/4023/2731/81285/50801/1646/6319/2864/2865/2867	16
GO:0002065	BP	GO:0002065	columnar/cuboidal epithelial cell differentiation	26/1491	132/18986	0.196969696969697	2.50816007154035	5.07597882787643	1.06 ¡Á 10??	0.0005334970649148	0.0004167542588649	7855/54106/7474/2624/3280/4487/4825/2247/10468/3596/654/4852/5054/157848/4781/10413/4838/2253/429/688/7082/1747/7298/1000/182/3642	26
GO:0045766	BP	GO:0045766	positive regulation of angiogenesis	33/1491	189/18986	0.174603174603175	2.22335068612735	4.93429090770182	1.12 ¡Á 10??	0.0005589200598828	0.0004366140521474	80149/2152/6271/4914/1116/3586/3552/3553/7474/2624/2693/3576/306/2247/6423/7015/9037/7291/5054/133/8829/4838/2321/5587/7082/7057/1003/10266/8877/51378/116844/718/126393	33
GO:0071695	BP	GO:0071695	anatomical structure maturation	43/1491	276/18986	0.155797101449275	1.98387912013142	4.80669472075924	1.17 ¡Á 10??	0.0005819377943669	0.0004545949174726	388585/2046/6886/257044/25893/2034/29842/7855/3549/4880/5468/9389/4057/5364/7474/2624/3280/2069/4825/6690/4488/1906/6954/221400/577/51083/5979/5076/5139/27289/3479/429/1910/123041/8854/4313/1003/162466/2302/7298/55612/54345/718	43
GO:0048545	BP	GO:0048545	response to steroid hormone	50/1491	340/18986	0.147058823529412	1.87260819820886	4.7397240395387	1.23 ¡Á 10??	0.000599058700425	0.0004679693312878	149563/11240/249/5743/3586/2104/6382/6869/7035/2660/3485/2693/9353/2560/374/306/6696/5122/1036/11063/6586/654/1906/6446/3569/3624/4129/5207/1668/4824/9420/8928/8013/64170/81285/133/8061/10413/4838/2/5139/552/2706/2103/7057/3291/6898/1277/6909/7298	50
GO:0050673	BP	GO:0050673	epithelial cell proliferation	65/1491	482/18986	0.134854771784232	1.71720502823302	4.65608804393417	1.23 ¡Á 10??	0.000599058700425	0.0004679693312878	388585/1969/5909/2152/128239/3586/11221/7498/6869/84913/8324/3549/7857/5468/7474/2624/2693/3280/2069/374/4825/1950/2247/6423/9037/10468/6690/6678/654/7291/3569/858/51384/170302/8862/1960/4824/9420/2138/4781/8013/51162/441478/1028/81285/10413/8829/6387/4838/79812/5076/3479/2321/1910/5587/51804/7057/8854/26471/6347/6909/55612/182/116844/3249	65
GO:0050678	BP	GO:0050678	regulation of epithelial cell proliferation	57/1491	406/18986	0.140394088669951	1.7877412256792	4.68393527848308	1.28 ¡Á 10??	0.000619298922099	0.0004837804746619	388585/5909/2152/128239/3586/11221/7498/6869/84913/8324/3549/7857/5468/7474/2624/2693/3280/2069/374/1950/2247/6423/9037/6690/6678/654/7291/858/170302/8862/1960/4824/9420/2138/4781/8013/51162/441478/1028/10413/8829/6387/4838/79812/5076/3479/2321/1910/5587/51804/7057/8854/26471/6347/182/116844/3249	57
GO:0021700	BP	GO:0021700	developmental maturation	51/1491	350/18986	0.145714285714286	1.85548720896809	4.71583217056019	1.3 ¡Á 10??	0.0006232461831938	0.0004868639740479	388585/84966/2046/6886/57549/257044/25893/2034/9378/525/29842/7855/3549/4880/5468/9389/4057/5364/7474/2624/3280/2069/4825/6690/4488/1906/6954/221400/577/816/51083/5979/5076/5139/27289/3479/429/1910/123041/8854/4313/1003/162466/2302/7298/55612/54345/5064/718/50944/23544	51
GO:0050920	BP	GO:0050920	regulation of chemotaxis	36/1491	216/18986	0.166666666666667	2.12228929130338	4.84269042692188	1.33 ¡Á 10??	0.0006317674051194	0.0004935205346211	11240/2152/56833/7130/10716/2660/7857/6405/7474/846/3273/9353/5156/3576/3627/2247/7424/9037/1436/347733/1906/54209/3569/5054/4233/5919/25960/8829/6387/2155/5587/7057/1588/6347/1991/2358	36
GO:0006816	BP	GO:0006816	calcium ion transport	61/1491	445/18986	0.137078651685393	1.74552332722929	4.6458139590696	1.37 ¡Á 10??	0.0006432107965869	0.0005024598192837	4878/3208/2701/844/777/5743/6262/140738/79054/151651/2829/1234/54106/55799/846/4638/2815/23007/3280/1259/3627/6373/1950/2247/2823/3596/6690/8614/1906/4988/816/10268/56302/65267/7224/3358/444/8989/2147/7070/6387/3764/41/3356/1910/259232/84502/5587/3306/123041/6236/57338/6347/10266/8913/117532/5332/57419/9002/2864/10343	61
GO:0097529	BP	GO:0097529	myeloid leukocyte migration	39/1491	243/18986	0.160493827160494	2.04368598421807	4.7801396503048	1.47 ¡Á 10??	0.0006855468625132	0.0005355316709183	56833/3552/3553/7130/2660/7857/9353/3576/6372/2919/5196/5473/2921/2920/3627/6373/7424/1436/1906/54209/3569/5054/5919/7499/4920/6387/6441/4254/2321/1910/7057/1588/4313/6367/1800/6347/5657/57126/2358	39
GO:0045165	BP	GO:0045165	cell fate commitment	45/1491	297/18986	0.151515151515152	1.92935390118489	4.71252283931046	1.54 ¡Á 10??	0.000706861559812	0.0005521821671626	388585/10630/6886/63950/56833/7483/2034/10716/8324/3549/5468/7474/2624/3280/170825/2247/6423/5307/1906/3569/51384/170302/2258/157848/2138/4781/57453/8829/4838/5076/2253/50846/429/6926/10253/145258/7041/23135/7484/6909/9480/182/54345/10215/116448	45
GO:0042391	BP	GO:0042391	regulation of membrane potential	63/1491	466/18986	0.13519313304721	1.72151363114308	4.60366969903848	1.54 ¡Á 10??	0.000706861559812	0.0005521821671626	388591/4878/54112/3737/480/88/6262/3790/9378/6869/90134/4057/152404/846/66000/22871/2560/2741/2566/1832/1906/54209/64208/8326/6804/4233/7224/2892/2258/2564/1135/8973/9630/5774/3767/6833/50801/2900/2894/153/3764/41/23316/259232/123041/482/8913/3759/5831/63895/1824/56853/4092/81832/26251/83959/3785/54831/6511/50944/23542/2897/9992	63
GO:0051897	BP	GO:0051897	positive regulation of phosphatidylinositol 3-kinase/protein kinase B signal transduction	33/1491	192/18986	0.171875	2.18861083165661	4.83245519142621	1.57 ¡Á 10??	0.0007087997837921	0.000553696258151	2046/4919/4914/6403/1116/9378/5364/5627/5156/1950/2247/9037/1436/54209/5154/10268/51384/4824/4920/2147/1646/5979/3375/3479/2321/10253/5587/7057/1440/114897/9518/5008/23551	33
GO:0060537	BP	GO:0060537	muscle tissue development	61/1491	447/18986	0.136465324384787	1.73771337945646	4.60771297925696	1.57 ¡Á 10??	0.0007087997837921	0.000553696258151	4878/63950/844/7139/7135/88/6262/4211/129446/2660/8324/3549/11277/4638/2047/668/4487/5156/2247/84466/5307/1958/4488/2296/1832/1906/221662/64208/7291/858/7504/26576/2138/9242/23414/8928/5239/3767/10413/8516/5592/983/1959/5950/2253/3764/341405/3479/6926/688/51804/8854/64220/26471/79191/23135/8913/6909/4092/115701/7137	61
GO:0001823	BP	GO:0001823	mesonephros development	22/1491	105/18986	0.20952380952381	2.66802082335282	5.00346389751934	1.8 ¡Á 10??	0.0008076896399359	0.00063094648391	5087/55083/6382/3280/9353/2247/10252/170690/2296/2138/5979/5076/2253/51804/384/4091/9955/7484/2302/4092/6385/25789	22
GO:0035592	BP	GO:0035592	establishment of protein localization to extracellular region	53/1491	374/18986	0.141711229946524	1.80451335463763	4.58732685906116	1.97 ¡Á 10??	0.000873277041738	0.000682181684301	63036/387597/91543/7447/4052/3552/3553/3625/11069/7857/5468/25924/131177/846/111/2693/4825/4547/7424/5122/3596/654/54209/7432/4988/3569/6804/43/7425/94121/19/81285/3767/6833/2147/51083/2615/6865/5950/3764/3479/338442/1910/64285/284119/116/6616/4826/3172/1311/2864/2867/9619	53
GO:0007611	BP	GO:0007611	learning or memory	43/1491	282/18986	0.152482269503546	1.94166892608607	4.65096097825718	2.01 ¡Á 10??	0.0008840946374917	0.0006906321133615	2048/54112/4914/5743/9378/6869/10716/6529/64084/2693/23657/10769/54209/577/6446/8326/4885/2258/2334/84197/6833/50801/8061/22941/8516/1959/6865/41/23316/3356/84502/9369/4212/64220/57338/6517/81832/6616/50944/729956/7122/23542/6285	43
GO:0044331	BP	GO:0044331	cell-cell adhesion mediated by cadherin	14/1491	50/18986	0.28	3.56544600938967	5.3026249139737	2.02 ¡Á 10??	0.0008840946374917	0.0006906321133615	7474/1016/1007/1004/54825/654/1015/7082/1003/999/5345/1000/28316/1002	14
GO:0051918	BP	GO:0051918	negative regulation of fibrinolysis	7/1491	13/18986	0.538461538461538	6.85662694113398	6.16649498748626	2.04 ¡Á 10??	0.0008852342220948	0.0006915223276999	3273/5054/2147/5328/7057/5345/7056	7
GO:0048565	BP	GO:0048565	digestive tract development	26/1491	137/18986	0.18978102189781	2.416621383	4.85799505352153	2.1 ¡Á 10??	0.0009048992608485	0.0007068841528913	83881/91461/7855/3549/54106/7474/2049/3280/5156/3576/6423/4852/5919/10413/5979/4838/429/688/1910/8854/348093/64220/1543/123872/388389/7298	26
GO:0060560	BP	GO:0060560	developmental growth involved in morphogenesis	38/1491	238/18986	0.159663865546218	2.03311747234105	4.68217737075329	2.12 ¡Á 10??	0.0009052294742698	0.0007071421071683	127833/55083/3913/6405/7474/66000/9353/374/4825/6696/10252/6423/9037/6586/1906/7224/2258/3371/627/2017/10413/9576/8829/6387/5592/10253/9362/51804/51760/4504/999/9423/6909/1630/1002/23025/4099/6285	38
GO:0046942	BP	GO:0046942	carboxylic acid transport	51/1491	357/18986	0.142857142857143	1.81910510683146	4.56106350797038	2.25 ¡Á 10??	0.0009535140248725	0.0007448607628543	6536/5743/6519/3552/3553/151258/6529/5468/9390/54716/846/6578/5947/201780/23657/2180/6507/6534/285641/1906/116369/115111/320/9536/6833/114571/2348/5592/220963/387700/6540/83758/6579/80763/3764/552/89874/624/7057/11001/366/85320/2670/5205/140679/64849/28231/80131/6511/56301/23539	51
GO:0050768	BP	GO:0050768	negative regulation of neurogenesis	26/1491	138/18986	0.188405797101449	2.39910963364729	4.81554895936556	2.4 ¡Á 10??	0.0010095026895843	0.0007885976753911	388585/2048/11221/3553/6405/7474/2624/3280/4825/6696/9037/23500/54209/3569/7224/2258/6833/2147/7070/8829/283659/4504/999/9423/1630/4099	26
GO:0015849	BP	GO:0015849	organic acid transport	51/1491	358/18986	0.142458100558659	1.81402380765037	4.53923486895931	2.43 ¡Á 10??	0.0010135856271095	0.0007917871617337	6536/5743/6519/3552/3553/151258/6529/5468/9390/54716/846/6578/5947/201780/23657/2180/6507/6534/285641/1906/116369/115111/320/9536/6833/114571/2348/5592/220963/387700/6540/83758/6579/80763/3764/552/89874/624/7057/11001/366/85320/2670/5205/140679/64849/28231/80131/6511/56301/23539	51
GO:0031345	BP	GO:0031345	negative regulation of cell projection organization	32/1491	188/18986	0.170212765957447	2.1674443826077	4.69619855819814	2.56 ¡Á 10??	0.00106058598849	0.0008285026416522	5909/2048/9378/129807/6405/7474/22871/3273/3280/1400/9353/6696/9037/1809/7224/2258/10251/11075/120114/10413/7070/8829/10253/4504/999/9423/2670/1630/4099/93650/27124/3985	32
GO:0021675	BP	GO:0021675	nerve development	21/1491	100/18986	0.21	2.67408450704225	4.89998255200122	2.68 ¡Á 10??	0.001100995827055	0.0008600697737501	2048/3737/4914/6405/2047/3280/345193/6507/7020/1906/3198/627/8829/5979/644168/1959/5076/2583/51804/123041/5205	21
GO:0070374	BP	GO:0070374	positive regulation of ERK1 and ERK2 cascade	33/1491	197/18986	0.16751269035533	2.13306233339121	4.66683269050686	2.7 ¡Á 10??	0.0011010161294292	0.0008600856334455	4914/1116/9378/3552/846/5028/5156/2247/1436/2264/54209/4988/5154/10457/3624/10268/3358/64170/112464/341152/8829/4838/2253/3375/3479/3356/10253/4504/54550/5345/246/116/2358	33
GO:1901342	BP	GO:1901342	regulation of vasculature development	52/1491	369/18986	0.140921409214092	1.79445598614269	4.4989930731904	2.74 ¡Á 10??	0.0011087515132466	0.0008661283173923	1969/80149/2152/6271/4914/1116/3586/3552/3553/5468/7474/2624/2693/3273/3576/5196/3627/306/2247/6423/7015/9037/10769/6678/2296/577/7058/7291/3569/10457/5054/25960/575/133/6833/90993/8829/6387/4838/2321/10253/5587/7082/7057/1003/10266/8877/51378/116844/718/126393/7122	52
GO:0045765	BP	GO:0045765	regulation of angiogenesis	51/1491	360/18986	0.141666666666667	1.80394589760787	4.49578385688202	2.83 ¡Á 10??	0.0011340395168293	0.000885882658858	1969/80149/2152/6271/4914/1116/3586/3552/3553/5468/7474/2624/2693/3273/3576/5196/3627/306/2247/6423/7015/9037/10769/6678/2296/577/7058/7291/3569/10457/5054/25960/575/133/6833/90993/8829/4838/2321/10253/5587/7082/7057/1003/10266/8877/51378/116844/718/126393/7122	51
GO:0007565	BP	GO:0007565	female pregnancy	32/1491	189/18986	0.169312169312169	2.15597642291137	4.66254199860355	2.86 ¡Á 10??	0.0011340395168293	0.000885882658858	4878/1307/5743/3553/3485/3549/2693/10699/6696/56977/8614/259/133/6833/8061/4838/2834/5858/5744/8909/6866/2706/4313/51673/3291/116/7056/4318/79816/85360/3976/875	32
GO:0033273	BP	GO:0033273	response to vitamin	20/1491	93/18986	0.21505376344086	2.73843779523016	4.90611039669464	2.88 ¡Á 10??	0.0011340395168293	0.000885882658858	249/5743/3552/846/3627/6696/8614/5179/19/3371/2348/429/2155/8854/1543/1277/7298/1591/4330/875	20
GO:0001503	BP	GO:0001503	ossification	61/1491	456/18986	0.133771929824561	1.70341640486192	4.43858308030565	2.88 ¡Á 10??	0.0011340395168293	0.000885882658858	1969/249/4146/5087/5743/91461/525/6869/7130/3485/3549/4880/117581/5468/4057/5364/7474/846/8646/374/6696/2247/6423/7424/4488/2296/654/7020/5167/7291/3569/8326/43/54857/5179/4920/3371/90993/10413/25805/1959/5744/1280/50846/3479/5587/4091/4313/246/162466/1277/147111/4092/182/57419/58476/6615/1591/1311/4330/875	61
GO:0034332	BP	GO:0034332	adherens junction organization	15/1491	58/18986	0.258620689655172	3.293207521	5.1061331988816	2.92 ¡Á 10??	0.0011340471227496	0.0008858886004083	55765/1016/1007/1004/1832/654/1015/7082/1003/999/10266/1000/4092/28316/1002	15
GO:0060986	BP	GO:0060986	endocrine hormone secretion	15/1491	58/18986	0.258620689655172	3.293207521	5.1061331988816	2.92 ¡Á 10??	0.0011340471227496	0.0008858886004083	3553/3625/5468/668/6696/654/3624/4824/51083/8322/6865/6926/338442/1588/114897	15
GO:0030324	BP	GO:0030324	lung development	33/1491	198/18986	0.166666666666667	2.12228929130338	4.63430152718735	3 ¡Á 10??	0.0011434083506759	0.0008932013521798	10630/1116/91461/2034/7474/55211/3280/5156/2247/10252/23657/59350/3596/9509/5154/23414/4781/3371/9719/10413/4838/6441/5950/2253/429/10253/8854/64220/123872/6909/2302/284217/3976	33
GO:1903034	BP	GO:1903034	regulation of response to wounding	31/1491	181/18986	0.171270718232044	2.18091606730623	4.66024553662071	3.01 ¡Á 10??	0.0011434083506759	0.0008932013521798	55966/2048/2152/462/3586/7035/5627/4638/3273/5156/5196/6696/22915/2247/1906/5154/1365/5054/2147/5592/5328/2155/7057/51330/170692/5345/239/114897/5055/55612/7056	31
GO:0010544	BP	GO:0010544	negative regulation of platelet activation	8/1491	18/18986	0.444444444444444	5.65943811014234	5.77359317132958	3.04 ¡Á 10??	0.0011434083506759	0.0008932013521798	5156/5154/2147/5592/170692/239/114897/7056	8
GO:0035050	BP	GO:0035050	embryonic heart tube development	19/1491	86/18986	0.22093023255814	2.81326720009982	4.9200246463815	3.04 ¡Á 10??	0.0011434083506759	0.0008932013521798	388591/57216/6262/3549/7474/3280/2296/1906/8928/2348/10413/4838/2253/6926/123872/388389/6909/54345/8463	19
GO:0002675	BP	GO:0002675	positive regulation of acute inflammatory response	10/1491	28/18986	0.357142857142857	4.54776276707866	5.48434133786726	3.05 ¡Á 10??	0.0011434083506759	0.0008932013521798	5743/3553/3569/7784/145741/388125/718/2865/2867/5008	10
GO:0055123	BP	GO:0055123	digestive system development	27/1491	148/18986	0.182432432432432	2.32304638642667	4.71710649817606	3.08 ¡Á 10??	0.0011452403456828	0.0008946324598119	83881/91461/7855/3549/54106/7474/2049/3280/5156/3576/6423/4852/5919/56033/10413/5979/4838/429/688/1910/8854/348093/64220/1543/123872/388389/7298	27
GO:0021545	BP	GO:0021545	cranial nerve development	16/1491	65/18986	0.246153846153846	3.13445803023268	5.03221750608398	3.11 ¡Á 10??	0.0011521181412403	0.0009000052177495	2048/3737/4914/6405/2047/3280/6507/7020/3198/8829/644168/1959/5076/51804/123041/5205	16
GO:0003143	BP	GO:0003143	embryonic heart tube morphogenesis	17/1491	72/18986	0.236111111111111	3.00657649601312	4.97986335117041	3.18 ¡Á 10??	0.0011691921343972	0.0009133429844064	388591/57216/6262/3549/7474/3280/8928/2348/10413/4838/2253/6926/123872/388389/6909/54345/8463	17
GO:0071692	BP	GO:0071692	protein localization to extracellular region	53/1491	382/18986	0.138743455497382	1.76672249904312	4.41930395259323	3.54 ¡Á 10??	0.0012918417598893	0.0010091537341435	63036/387597/91543/7447/4052/3552/3553/3625/11069/7857/5468/25924/131177/846/111/2693/4825/4547/7424/5122/3596/654/54209/7432/4988/3569/6804/43/7425/94121/19/81285/3767/6833/2147/51083/2615/6865/5950/3764/3479/338442/1910/64285/284119/116/6616/4826/3172/1311/2864/2867/9619	53
GO:0045745	BP	GO:0045745	positive regulation of G protein-coupled receptor signaling pathway	12/1491	40/18986	0.3	3.82012072434608	5.21226008516687	3.7 ¡Á 10??	0.0013403068964963	0.0010470134589963	9378/1906/54209/112609/858/2147/11251/2253/5149/54550/718/43847	12
GO:1901890	BP	GO:1901890	positive regulation of cell junction assembly	22/1491	110/18986	0.2	2.54674714956405	4.74949933987499	3.86 ¡Á 10??	0.0013898890664038	0.0010857457816868	1969/2048/1307/4914/9378/2047/64084/22871/2049/3273/577/7058/1365/575/627/7070/8829/23316/26050/79191/6385/7122	22
GO:0015711	BP	GO:0015711	organic anion transport	61/1491	462/18986	0.132034632034632	1.68129411388969	4.32788176387132	4.25 ¡Á 10??	0.00151644559997	0.0011846085080625	6536/5743/6519/3552/3553/151258/6529/5468/9390/9389/54716/846/6578/5947/201780/4547/23657/2180/6507/6534/285641/1906/80736/116369/115111/320/9536/51700/6833/114571/2348/5592/220963/387700/6540/83758/6579/80763/3764/552/89874/624/7057/11001/366/85320/6517/2670/762/5205/113278/83959/140679/64849/28231/284427/80131/54831/6511/56301/23539	61
GO:0032370	BP	GO:0032370	positive regulation of lipid transport	19/1491	88/18986	0.215909090909091	2.74932930918846	4.80166807642277	4.26 ¡Á 10??	0.00151644559997	0.0011846085080625	3552/3553/5468/6696/2180/654/1906/54209/154664/5444/4824/19/9536/51083/51761/1588/10351/114897/9619	19
GO:0007612	BP	GO:0007612	learning	28/1491	159/18986	0.176100628930818	2.24241887382998	4.59264831314027	4.29 ¡Á 10??	0.0015174033992451	0.0011853567163532	2048/54112/5743/9378/6869/10716/6529/64084/23657/577/4885/2258/6833/8061/22941/6865/41/3356/84502/9369/4212/64220/57338/81832/6616/50944/7122/23542	28
GO:0030323	BP	GO:0030323	respiratory tube development	33/1491	202/18986	0.163366336633663	2.08026376078252	4.5060769223861	4.53 ¡Á 10??	0.0015804902903745	0.0012346385817762	10630/1116/91461/2034/7474/55211/3280/5156/2247/10252/23657/59350/3596/9509/5154/23414/4781/3371/9719/10413/4838/6441/5950/2253/429/10253/8854/64220/123872/6909/2302/284217/3976	33
GO:0014706	BP	GO:0014706	striated muscle tissue development	57/1491	424/18986	0.134433962264151	1.71184655100414	4.32756976953151	4.53 ¡Á 10??	0.0015804902903745	0.0012346385817762	4878/63950/844/7139/7135/88/6262/4211/129446/2660/8324/11277/2047/668/4487/5156/2247/84466/5307/1958/4488/2296/1832/1906/221662/64208/7291/858/7504/26576/2138/9242/23414/8928/5239/3767/10413/5592/983/1959/5950/2253/3764/341405/3479/6926/688/51804/8854/26471/79191/23135/8913/6909/4092/115701/7137	57
GO:0072006	BP	GO:0072006	nephron development	28/1491	160/18986	0.175	2.22840375586854	4.55521886970415	4.82 ¡Á 10??	0.0016719290790502	0.0013060682242469	388585/5087/55083/3913/3280/8842/5156/2028/2247/54798/170690/1958/2296/1906/2138/10413/5979/5076/2253/1910/51804/79191/9955/7484/2302/182/25789/3976	28
GO:0090103	BP	GO:0090103	cochlea morphogenesis	9/1491	24/18986	0.375	4.7751509054326	5.40237858666838	4.9 ¡Á 10??	0.0016880940984	0.0013186959238196	57822/140469/7474/3198/2138/53904/5076/6909/3249	9
GO:0003151	BP	GO:0003151	outflow tract morphogenesis	18/1491	82/18986	0.219512195121951	2.79521028610689	4.7558981884357	5.34 ¡Á 10??	0.0018286719271893	0.0014285117273222	3280/6423/4488/2296/1906/7291/2138/23414/8928/2348/8829/2253/6926/4091/6909/182/54345/7122	18
GO:0007389	BP	GO:0007389	pattern specification process	62/1491	476/18986	0.130252100840336	1.65859583269928	4.24821408391861	5.53 ¡Á 10??	0.0018818890222961	0.0014700835605876	388585/388591/57822/63950/57216/5087/7044/92749/5013/4211/10716/7855/3549/6405/7474/199221/8646/3280/4487/170825/2247/10252/6423/10468/4488/2296/1906/23500/221400/4281/4824/444/2138/8928/10655/56033/4010/441478/2348/57453/219670/8829/1959/4838/5076/2253/2018/429/6926/145258/4212/8854/4091/5046/79191/123872/388389/6909/2302/6615/54345/718	62
GO:0032602	BP	GO:0032602	chemokine production	21/1491	105/18986	0.2	2.54674714956405	4.63968639544839	5.74 ¡Á 10??	0.0019285392939067	0.0015065255593341	1969/2532/3586/3553/54106/7474/347/6372/1958/1436/54209/7291/3569/4023/64170/384/116/1991/2865/2867/326	21
GO:0032642	BP	GO:0032642	regulation of chemokine production	21/1491	105/18986	0.2	2.54674714956405	4.63968639544839	5.74 ¡Á 10??	0.0019285392939067	0.0015065255593341	1969/2532/3586/3553/54106/7474/347/6372/1958/1436/54209/7291/3569/4023/64170/384/116/1991/2865/2867/326	21
GO:0007204	BP	GO:0007204	positive regulation of cytosolic calcium ion concentration	29/1491	170/18986	0.170588235294118	2.17222550992228	4.48186866303945	5.77 ¡Á 10??	0.0019285392939067	0.0015065255593341	5737/6262/6869/1238/10663/2829/1234/9034/111/2624/5028/6690/1906/4988/7224/444/133/5592/552/3356/1910/84502/624/57338/114897/116/2864/2358/2359	29
GO:0002673	BP	GO:0002673	regulation of acute inflammatory response	13/1491	48/18986	0.270833333333333	3.44872009836799	4.95883727910429	5.84 ¡Á 10??	0.0019413893036978	0.0015165636582462	5743/3553/1776/3569/7784/9536/1910/145741/388125/718/2865/2867/5008	13
GO:1905954	BP	GO:1905954	positive regulation of lipid localization	22/1491	113/18986	0.194690265486726	2.47913439338093	4.60376912912933	5.92 ¡Á 10??	0.0019492160713808	0.001522677728931	80149/3552/3553/5468/6696/2180/654/1906/54209/154664/5444/4023/4824/19/9536/51083/51761/1588/10351/114897/718/9619	22
GO:0050954	BP	GO:0050954	sensory perception of mechanical stimulus	32/1491	196/18986	0.163265306122449	2.07897726495025	4.43265660889574	5.94 ¡Á 10??	0.0019492160713808	0.001522677728931	7809/4919/4914/9381/525/140469/6507/7020/222662/3198/2138/8989/50801/8322/53904/6387/644168/119467/1280/283310/2706/3356/10253/79905/1428/1277/332/63895/5205/113278/117532/3249	32
GO:0009306	BP	GO:0009306	protein secretion	51/1491	371/18986	0.137466307277628	1.75045963110198	4.26157287138407	6.28 ¡Á 10??	0.0020417823879227	0.0015949881673257	63036/387597/91543/7447/3552/3553/3625/11069/7857/5468/25924/131177/846/111/2693/4825/4547/7424/5122/3596/654/54209/7432/4988/3569/6804/43/7425/94121/19/81285/3767/6833/2147/51083/6865/5950/3764/3479/338442/1910/64285/284119/116/6616/4826/3172/1311/2864/2867/9619	51
GO:1901888	BP	GO:1901888	regulation of cell junction assembly	40/1491	268/18986	0.149253731343284	1.90055757430153	4.33447305856961	6.29 ¡Á 10??	0.0020417823879227	0.0015949881673257	1969/2048/1307/4914/9378/3553/7855/7474/152404/2047/64084/2693/22871/2049/3273/347/22998/3360/577/7058/1365/395/11178/575/627/7070/8829/41/23316/26050/51804/7082/7057/57524/79191/9423/6616/6385/6615/7122	40
GO:0051961	BP	GO:0051961	negative regulation of nervous system development	26/1491	146/18986	0.178082191780822	2.26765157152963	4.48872528474047	6.54 ¡Á 10??	0.0021093462002509	0.0016477672890579	388585/2048/11221/3553/6405/7474/2624/3280/4825/6696/9037/23500/54209/3569/7224/2258/6833/2147/7070/8829/283659/4504/999/9423/1630/4099	26
GO:0007567	BP	GO:0007567	parturition	7/1491	15/18986	0.466666666666667	5.94241001564945	5.59018830890256	6.65 ¡Á 10??	0.0021339148952961	0.0016669597250959	5737/59350/1906/4838/1543/4313/8605	7
GO:0035270	BP	GO:0035270	endocrine system development	25/1491	138/18986	0.181159420289855	2.30683618619932	4.49795604659517	6.71 ¡Á 10??	0.0021408653527296	0.0016723892446321	5909/5087/3625/7474/8820/2624/3280/5156/4825/2247/5122/5307/654/1906/3569/7038/2253/429/8854/64220/999/1000/9480/3642/81027	25
GO:0045444	BP	GO:0045444	fat cell differentiation	38/1491	251/18986	0.151394422310757	1.92781656739908	4.31975667350295	6.97 ¡Á 10??	0.002210606803166	0.0017268694815448	252995/80149/5743/3914/11221/3625/5468/7474/2624/3280/5156/6423/4488/5167/3569/5919/3358/4023/392255/23414/8013/10413/1959/153/3764/84935/3356/688/4091/8651/7041/6517/201501/182/116844/56301/2867/27120	38
GO:0040037	BP	GO:0040037	negative regulation of fibroblast growth factor receptor signaling pathway	9/1491	25/18986	0.36	4.58414486921529	5.23494459463791	7.12 ¡Á 10??	0.0022452453516775	0.0017539282294976	7474/2247/10252/81848/8862/10251/90993/10253/7057	9
GO:0003205	BP	GO:0003205	cardiac chamber development	29/1491	172/18986	0.168604651162791	2.14696707376039	4.41125083277393	7.17 ¡Á 10??	0.0022480906623522	0.0017561509134061	7139/7135/6262/129446/7474/3280/9353/6423/1363/171019/9782/6586/4488/2296/1832/23414/8928/8829/5950/2253/3764/6926/4091/64220/6909/4092/182/57167/7137	29
GO:0050679	BP	GO:0050679	positive regulation of epithelial cell proliferation	34/1491	216/18986	0.157407407407407	2.00438433067541	4.33392924694436	7.54 ¡Á 10??	0.0023452710057811	0.0018320657115661	2152/128239/3586/6869/8324/3549/7857/7474/2624/2693/374/1950/2247/9037/6690/654/7291/858/8862/1960/9420/2138/8013/51162/441478/10413/8829/6387/4838/5076/3479/5587/116844/3249	34
GO:0060900	BP	GO:0060900	embryonic camera-type eye formation	6/1491	11/18986	0.545454545454545	6.94567404426559	5.75829215759466	7.6 ¡Á 10??	0.0023452710057811	0.0018320657115661	7474/7020/7291/51384/5076/64220	6
GO:0042692	BP	GO:0042692	muscle cell differentiation	57/1491	432/18986	0.131944444444444	1.68014568894851	4.17457430831316	7.63 ¡Á 10??	0.0023452710057811	0.0018320657115661	127294/284612/844/7139/4608/88/6382/4211/8324/3913/3280/4487/7345/5156/2069/3627/93166/84466/1906/221662/577/64208/858/7504/575/5239/133/627/170689/8516/5592/983/84665/11155/3764/552/3479/6926/688/1910/5587/51804/348093/117166/79191/23135/10266/124857/6909/284217/1000/115701/10398/9518/1311/7138/11096	57
GO:0032526	BP	GO:0032526	response to retinoic acid	21/1491	107/18986	0.196261682242991	2.49914439910491	4.53976122573162	7.65 ¡Á 10??	0.0023452710057811	0.0018320657115661	7483/8324/3485/7474/654/340485/19/3371/8322/10413/5979/5950/5076/429/2706/8854/4313/7484/1277/6909/8463	21
GO:0072009	BP	GO:0072009	nephron epithelium development	23/1491	123/18986	0.186991869918699	2.38110505853549	4.48601827380619	7.82 ¡Á 10??	0.002384533012502	0.001862736186792	388585/5087/55083/3913/3280/8842/2247/170690/2296/1906/2138/10413/5076/2253/1910/51804/79191/9955/7484/2302/182/25789/3976	23
GO:0070527	BP	GO:0070527	platelet aggregation	17/1491	77/18986	0.220779220779221	2.81134425601226	4.64942481223937	7.91 ¡Á 10??	0.0023981160043674	0.0018733468725489	10630/63036/375033/5156/22915/23657/3569/5592/3356/64714/170692/239/114897/10398/81027/9002/1311	17
GO:0021602	BP	GO:0021602	cranial nerve morphogenesis	10/1491	31/18986	0.32258064516129	4.10765669284524	5.05520925264975	8.29 ¡Á 10??	0.0024975689671283	0.0019510369827915	2048/3737/6405/2047/7020/3198/8829/1959/5076/5205	10
GO:0019722	BP	GO:0019722	calcium-mediated signaling	36/1491	235/18986	0.153191489361702	1.95069994434693	4.28107002665624	8.36 ¡Á 10??	0.0024975689671283	0.0019510369827915	3208/844/6262/6364/79054/151651/1238/10663/2829/1234/9034/5156/3576/1906/340205/54209/10268/3358/2892/444/8989/3767/11251/3375/3764/552/3479/283455/1910/5587/123041/201191/8877/2358/7137/2897	36
GO:0051960	BP	GO:0051960	regulation of nervous system development	60/1491	463/18986	0.129589632829374	1.6501601401063	4.13468398138029	8.37 ¡Á 10??	0.0024975689671283	0.0019510369827915	388585/2048/63950/4914/11221/9378/3553/5364/6405/7474/2624/2047/64084/22871/2049/3280/9353/170825/4825/6696/2247/7424/9037/23500/54209/577/4988/7058/3569/816/7224/2258/7038/575/6833/627/2147/745/8322/10413/7070/8829/6387/1959/429/23316/10810/26050/283659/4504/999/443/9423/2670/1630/1002/1463/4099/3976/10215	60
GO:0031076	BP	GO:0031076	embryonic camera-type eye development	11/1491	37/18986	0.297297297297297	3.78570522232494	4.95142290726639	8.53 ¡Á 10??	0.0025305709597338	0.0019768172951378	10763/7855/3549/7474/7020/7291/51384/5076/8854/64220/6909	11
GO:0010977	BP	GO:0010977	negative regulation of neuron projection development	24/1491	132/18986	0.181818181818182	2.31522468142186	4.42662072997288	8.77 ¡Á 10??	0.0025893032440749	0.0020226974531401	2048/129807/6405/7474/22871/3280/1400/9353/6696/9037/1809/2258/11075/120114/7070/8829/4504/999/9423/2670/1630/4099/93650/27124	24
GO:0006937	BP	GO:0006937	regulation of muscle contraction	29/1491	174/18986	0.166666666666667	2.12228929130338	4.34159298777935	8.87 ¡Á 10??	0.0026047260283577	0.0020347453376667	388591/4878/80149/51086/844/5743/7139/7135/4608/6262/6869/2693/8654/1832/1906/2258/444/2017/5592/6865/80763/5587/3759/8877/1824/4092/10398/7138/7137	29
GO:0045216	BP	GO:0045216	cell-cell junction organization	34/1491	218/18986	0.155963302752294	1.98599548360499	4.27446065710977	9.08 ¡Á 10??	0.0026525832538396	0.0020721301779005	1969/2048/2701/55765/3553/129446/7855/10686/1016/1007/1004/1436/1832/654/1365/1015/8777/6833/90952/2706/7082/9080/79191/1003/999/10266/1000/4092/28316/6615/1002/5657/57126/7122	34
GO:0050890	BP	GO:0050890	cognition	46/1491	329/18986	0.139817629179331	1.78040074285633	4.16851977791496	9.4 ¡Á 10??	0.0027314973880012	0.0021337758806781	2048/54112/4914/5743/9378/6869/10716/6529/64084/2693/23657/10769/54209/577/6446/3198/8326/4885/57477/2258/2334/7991/84197/6833/50801/8061/22941/8516/1959/6865/41/23316/3356/84502/9369/4212/64220/57338/6517/81832/6616/50944/729956/7122/23542/6285	46
GO:0048596	BP	GO:0048596	embryonic camera-type eye morphogenesis	9/1491	26/18986	0.346153846153846	4.4078316050147	5.07613054949898	0.0001013557182582	0.0029292858365375	0.0022882831567303	7855/3549/7474/7020/7291/51384/5076/64220/6909	9
GO:0048762	BP	GO:0048762	mesenchymal cell differentiation	40/1491	274/18986	0.145985401459854	1.85893952522923	4.18085315399697	0.0001031170123851	0.0029647476773322	0.0023159850395527	10630/200734/3553/6405/7474/3280/4487/10252/6423/9037/4488/2296/1906/7291/3569/223117/51384/2348/25805/8829/5979/5076/2253/4254/3479/6926/1910/10253/145258/8854/7041/80320/1277/1000/4092/182/6615/116844/10501/3249	40
GO:0060563	BP	GO:0060563	neuroepithelial cell differentiation	12/1491	44/18986	0.272727272727273	3.4728370221328	4.7939783160092	0.0001039459128292	0.0029731745891198	0.0023225679274588	2624/3280/4487/2247/5054/4838/2253/429/1747/1000/182/3642	12
GO:0061101	BP	GO:0061101	neuroendocrine cell differentiation	7/1491	16/18986	0.4375	5.57100938967136	5.33980734443688	0.0001102570176806	0.0031215111791321	0.0024384446767395	2624/3280/2247/2253/429/182/3642	7
GO:0070942	BP	GO:0070942	neutrophil mediated cytotoxicity	7/1491	16/18986	0.4375	5.57100938967136	5.33980734443688	0.0001102570176806	0.0031215111791321	0.0024384446767395	1776/6372/383/171389/2147/1610/1991	7
GO:0007584	BP	GO:0007584	response to nutrient	28/1491	168/18986	0.166666666666667	2.12228929130338	4.26540110177118	0.0001164322605054	0.0032796071753531	0.0025619452244793	249/5743/3552/3485/5468/846/3627/6696/6423/2180/8614/51085/4023/5179/19/3371/22941/2348/2/429/2155/8854/1543/1277/7298/1591/4330/875	28
GO:0050918	BP	GO:0050918	positive chemotaxis	16/1491	72/18986	0.222222222222222	2.82971905507117	4.54094368362795	0.0001171884588873	0.0032842361533632	0.0025655612636795	2152/7857/7474/846/3576/3627/2247/7424/9037/10457/4233/8829/6387/2253/2155/2358	16
GO:0022617	BP	GO:0022617	extracellular matrix disassembly	15/1491	65/18986	0.230769230769231	2.93855440334314	4.57035334816871	0.0001208770796144	0.0033705875114609	0.0026330167355324	10630/2264/3569/5644/1515/4317/4312/170689/4313/4318/1991/3249/9622/164656/11096	15
GO:0010001	BP	GO:0010001	glial cell differentiation	39/1491	267/18986	0.146067415730337	1.85998387327712	4.13134786668031	0.0001235895406034	0.0034289918040415	0.0026786406747622	388585/5453/6886/8613/4919/26227/85414/11221/3553/2840/4336/3913/3280/170825/2250/4825/2247/23500/54209/3569/1191/4781/4920/2147/745/5209/983/1959/5076/429/10810/443/2670/1000/1463/4099/3976/10215/116448	39
GO:0031099	BP	GO:0031099	regeneration	32/1491	204/18986	0.156862745098039	1.99744874475612	4.18140180896777	0.0001292333268739	0.0035677399543466	0.002787027180241	3586/11221/2660/8324/3549/3913/347/306/6696/3569/8326/5207/4781/8013/570/5774/3371/133/2348/10413/4837/7070/219770/6387/983/3479/688/2155/4313/2670/7298/4099	32
GO:0045685	BP	GO:0045685	regulation of glial cell differentiation	17/1491	80/18986	0.2125	2.7059188464118	4.46365564472217	0.0001306826159009	0.0035898902754185	0.0028043304443993	388585/85414/11221/3280/170825/4825/23500/54209/3569/2147/745/983/1959/443/4099/3976/10215	17
GO:0003044	BP	GO:0003044	regulation of systemic arterial blood pressure mediated by a chemical signal	12/1491	45/18986	0.266666666666667	3.3956628660854	4.69696858047878	0.000131705807857	0.0036001750137859	0.0028123646189015	6518/6869/10699/2028/1906/27035/81285/153/552/1910/3291/5345	12
GO:0030194	BP	GO:0030194	positive regulation of blood coagulation	9/1491	27/18986	0.333333333333333	4.24457858260675	4.92515173582038	0.0001414914171857	0.0037458341638212	0.0029261498205681	2152/3273/5054/2147/5328/2155/7057/5345/7056	9
GO:0042730	BP	GO:0042730	fibrinolysis	9/1491	27/18986	0.333333333333333	4.24457858260675	4.92515173582038	0.0001414914171857	0.0037458341638212	0.0029261498205681	5627/3273/5054/2147/5328/7057/5345/5055/7056	9
GO:1900048	BP	GO:1900048	positive regulation of hemostasis	9/1491	27/18986	0.333333333333333	4.24457858260675	4.92515173582038	0.0001414914171857	0.0037458341638212	0.0029261498205681	2152/3273/5054/2147/5328/2155/7057/5345/7056	9
GO:0001547	BP	GO:0001547	antral ovarian follicle growth	6/1491	12/18986	0.5	6.36686787391013	5.42899232318848	0.0001418115813055	0.0037458341638212	0.0029261498205681	7130/4880/5806/2069/7784/2620	6
GO:2000833	BP	GO:2000833	positive regulation of steroid hormone secretion	6/1491	12/18986	0.5	6.36686787391013	5.42899232318848	0.0001418115813055	0.0037458341638212	0.0029261498205681	6696/654/4824/51083/1588/114897	6
GO:0055001	BP	GO:0055001	muscle cell development	32/1491	205/18986	0.15609756097561	1.98770509234267	4.15080198852976	0.0001418429489892	0.0037458341638212	0.0029261498205681	127294/284612/844/7139/4608/88/6382/4211/3280/7345/5156/84466/1906/858/7504/5239/133/5592/983/84665/11155/3479/6926/5587/51804/117166/10266/124857/115701/10398/1311/7138	32
GO:0061844	BP	GO:0061844	antimicrobial humoral immune response mediated by antimicrobial peptide	24/1491	136/18986	0.176470588235294	2.24712983785063	4.26101041676559	0.0001421000831554	0.0037458341638212	0.0029261498205681	6364/4057/3273/3576/6372/2919/5196/5473/2921/2920/3627/6373/9547/7432/4852/1668/133/2147/6387/6037/6367/6347/1991/57817	24
GO:0050922	BP	GO:0050922	negative regulation of chemotaxis	13/1491	52/18986	0.25	3.18343393695506	4.60264724115271	0.000143109901375	0.0037458341638212	0.0029261498205681	11240/56833/7130/6405/7474/3273/9353/9037/8829/7057/1588/6347/1991	13
GO:0140353	BP	GO:0140353	lipid export from cell	13/1491	52/18986	0.25	3.18343393695506	4.60264724115271	0.000143109901375	0.0037458341638212	0.0029261498205681	5743/3552/3553/6696/654/1906/3624/4824/9536/51083/8322/1588/114897	13
GO:0002446	BP	GO:0002446	neutrophil mediated immunity	11/1491	39/18986	0.282051282051282	3.59156649297494	4.72946026675693	0.0001444586375791	0.0037605449497199	0.0029376415101719	1776/6372/306/383/3569/64170/171389/2147/1610/1991/57126	11
GO:0007416	BP	GO:0007416	synapse assembly	39/1491	269/18986	0.144981412639405	1.84615499689587	4.08032815785973	0.0001450273237051	0.0037605449497199	0.0029376415101719	2048/4914/9378/119/7855/5364/7474/152404/2047/64084/2693/22871/2049/345193/2823/1007/56133/3360/2566/577/7058/43/2258/2564/11178/575/627/22941/389941/3764/41/23316/26050/51804/57524/999/9423/1000/6616	39
GO:0015718	BP	GO:0015718	monocarboxylic acid transport	29/1491	179/18986	0.162011173184358	2.06300746752395	4.17148049907936	0.0001481233115669	0.0038229593296965	0.0029863980270869	5743/3552/3553/5468/9390/846/6578/5947/201780/2180/1906/115111/9536/114571/220963/387700/6540/83758/6579/80763/3764/624/7057/11001/366/85320/5205/28231/23539	29
GO:0090092	BP	GO:0090092	regulation of transmembrane receptor protein serine/threonine kinase signaling pathway	45/1491	326/18986	0.138036809815951	1.75772425966844	4.0285737766752	0.0001503714014224	0.003863013455986	0.0030176872858553	388585/4052/200734/84913/7130/5468/7474/11167/8646/3280/4487/10252/6423/10468/4488/654/6424/3624/375567/858/203100/392255/9719/1028/2348/8516/25805/4838/10253/7057/348093/8483/4091/5046/117166/7041/1003/124857/4092/9480/55612/268/116844/9518/164656	45
GO:0042063	BP	GO:0042063	gliogenesis	48/1491	355/18986	0.135211267605634	1.72174455181795	4.00743749150456	0.0001524566734941	0.0038785493202663	0.0030298235055831	388585/5453/6886/8613/4919/26227/85414/11221/3553/2840/4336/3913/5028/3280/170825/374/2250/4825/2247/7424/1436/23500/54209/3569/1191/5179/4781/4920/6833/2147/745/5209/983/1959/5076/429/10810/443/482/9423/6347/2670/1000/1463/4099/3976/10215/116448	48
GO:0050921	BP	GO:0050921	positive regulation of chemotaxis	25/1491	145/18986	0.172413793103448	2.19547168065866	4.21850402704812	0.0001529070672036	0.0038785493202663	0.0030298235055831	2152/2660/7857/7474/846/9353/5156/3576/3627/2247/7424/9037/1436/1906/54209/3569/5054/4233/5919/8829/6387/2155/5587/7057/2358	25
GO:0071219	BP	GO:0071219	cellular response to molecule of bacterial origin	36/1491	242/18986	0.148760330578512	1.89427473934516	4.08728251710184	0.0001530730403925	0.0038785493202663	0.0030298235055831	2048/80149/5743/3586/3552/3553/7855/3656/1234/4057/54106/7474/941/57088/2693/3576/6372/2919/5196/5473/2921/2920/3627/6373/654/54209/3569/5054/1668/19/4317/57379/1910/6347/1440/4318	36
GO:1901654	BP	GO:1901654	response to ketone	34/1491	224/18986	0.151785714285714	1.93279917600843	4.09977238846134	0.000155771121975	0.0039289725265428	0.0030692128243692	3208/5563/5737/6869/2660/111/2693/9353/2560/6696/167127/6586/1906/6446/3624/4129/4824/768/3371/64170/3767/8061/10413/1646/2/552/2706/2155/5587/7057/1543/6898/6909/7298	34
GO:0003206	BP	GO:0003206	cardiac chamber morphogenesis	23/1491	129/18986	0.178294573643411	2.27035598604547	4.22640529749702	0.0001654177322868	0.0041534072237993	0.0032445354682409	7139/7135/6262/3280/9353/6423/1363/171019/6586/4488/2296/1832/23414/8928/8829/5950/2253/6926/4091/6909/4092/182/7137	23
GO:0120254	BP	GO:0120254	olefinic compound metabolic process	27/1491	163/18986	0.165644171779141	2.10926911160213	4.15215397405176	0.0001697570560199	0.0042431617290757	0.0033146493916085	5743/125/113612/1958/654/3624/3293/1056/133/1646/5592/5950/121214/1910/145226/1588/8854/1543/3291/246/239/242/4051/66002/8605/27120/1565	27
GO:0042886	BP	GO:0042886	amide transport	45/1491	328/18986	0.13719512195122	1.7470064288168	3.98396822500883	0.0001731923311637	0.0043096154512458	0.0033665613393082	63036/387597/7447/3553/3625/11069/25924/131177/846/111/2693/4825/4547/23657/1363/6690/1906/7432/3569/154664/6804/7425/94121/3358/760/1015/19/3767/6833/2147/51083/2348/6865/5950/5587/366/116/6616/4826/3172/64849/10332/2864/2865/2867	45
GO:0055074	BP	GO:0055074	calcium ion homeostasis	45/1491	329/18986	0.13677811550152	1.74169637888119	3.9617799609698	0.0001857372707439	0.0045821702026356	0.0035794741384324	249/284612/844/6262/130733/525/4880/79054/2829/1234/7474/846/2815/5028/23007/3627/6373/2247/3596/8614/1906/8326/858/56302/7504/7224/3358/444/8989/2147/7070/6387/2835/3356/84502/5587/123041/1003/57338/54757/5332/57419/1991/9002/7137	45
GO:0141091	BP	GO:0141091	transforming growth factor beta receptor superfamily signaling pathway	52/1491	397/18986	0.130982367758186	1.66789485865656	3.92611023301053	0.0001857971338246	0.0045821702026356	0.0035794741384324	388585/4052/200734/3625/7130/2660/5468/7474/11167/3693/8646/3280/4487/10252/6423/10468/1958/4488/654/6424/3624/375567/858/203100/392255/8928/9719/1028/2348/2615/8516/25805/4838/10253/7057/348093/8483/4091/5046/117166/7041/1003/1747/124857/4092/9480/55612/116844/9518/1311/7122/164656	52
GO:0006959	BP	GO:0006959	humoral immune response	43/1491	310/18986	0.138709677419355	1.76629237792345	3.97118911229173	0.0001872119097466	0.0045966322441773	0.003590771515308	1379/55061/3553/6364/4057/3273/5648/3576/6372/2919/5196/5473/2921/2920/3627/6373/3426/9547/54209/7432/3569/4852/7784/5919/1668/1191/338376/5646/133/2147/6387/2/6037/3503/6367/6347/2302/140686/5657/1991/718/57817/326	43
GO:0022412	BP	GO:0022412	cellular process involved in reproduction in multicellular organism	55/1491	427/18986	0.128805620608899	1.64017673566771	3.90592309714496	0.0001902139084521	0.0046472317869283	0.0036302985836368	7802/63950/9077/257044/92749/3625/7130/401024/255101/3549/4880/9389/668/5806/2069/8654/54514/6690/11063/1906/6954/221400/3624/7784/171483/286207/2348/8322/9576/219681/5592/4838/80217/84519/5139/50846/3479/387885/56163/22873/3306/4948/145645/54852/161931/84225/56853/26074/268/5819/284359/150221/23762/54456/89765	55
GO:0045598	BP	GO:0045598	regulation of fat cell differentiation	25/1491	147/18986	0.170068027210884	2.16560131765651	4.14158828080934	0.0001909477108343	0.0046472317869283	0.0036302985836368	252995/80149/5743/11221/5468/7474/2624/3280/6423/4488/5167/3569/5919/3358/4023/23414/10413/84935/3356/688/7041/201501/182/56301/27120	25
GO:0003073	BP	GO:0003073	regulation of systemic arterial blood pressure	19/1491	98/18986	0.193877551020408	2.46878550212842	4.25564680712121	0.000195126093494	0.0047281864314334	0.0036935382808932	6518/4878/6869/10699/2028/170690/1906/8870/27035/81285/133/153/80763/552/1910/3291/5345/66002/7137	19
GO:0002685	BP	GO:0002685	regulation of leukocyte migration	35/1491	236/18986	0.148305084745763	1.88847775921063	4.00948945231366	0.0001993990347865	0.0048015882620233	0.0037508779131397	11240/56833/6403/6869/3552/7130/2660/6364/7474/347/9353/3576/3627/7424/1436/1906/54209/3569/7784/5054/5919/7499/7070/6387/4254/2155/7057/1588/6347/3674/1991/83483/9518/2358/326	35
GO:0090288	BP	GO:0090288	negative regulation of cellular response to growth factor stimulus	24/1491	139/18986	0.172661870503597	2.19863063271717	4.14055736982439	0.0002007273698094	0.0048015882620233	0.0037508779131397	7498/7130/5468/7474/8646/3273/9353/2247/10252/6423/81848/375567/8862/10251/25960/90993/25805/79812/10253/7057/348093/4091/4092/164656	24
GO:0097530	BP	GO:0097530	granulocyte migration	26/1491	156/18986	0.166666666666667	2.12228929130338	4.10893344897766	0.0002007512122525	0.0048015882620233	0.0037508779131397	56833/3552/3553/7130/2660/7857/9353/3576/6372/2919/5196/5473/2921/2920/3627/6373/1436/1906/5919/7499/7057/6367/1800/6347/5657/57126	26
GO:0099173	BP	GO:0099173	postsynapse organization	36/1491	246/18986	0.146341463414634	1.86347352407126	3.97941227318946	0.0002128998033843	0.0050703047595696	0.003960792366554	2048/11004/9890/55740/88/9378/91752/547/6405/7474/66000/2047/2693/22871/2049/23657/3360/54209/816/8326/11178/80728/4920/2017/22941/389941/8829/2894/9118/41/23316/9362/57524/1000/50944/729956	36
GO:0050771	BP	GO:0050771	negative regulation of axonogenesis	13/1491	54/18986	0.240740740740741	3.0655289763271	4.43728243808594	0.0002154941004345	0.005110157108167	0.0039919240017512	2048/6405/7474/6696/9037/2258/7070/8829/4504/999/9423/1630/4099	13
GO:0010469	BP	GO:0010469	regulation of signaling receptor activity	18/1491	91/18986	0.197802197802198	2.51876091715126	4.23958951903801	0.0002192048359435	0.0051655034475532	0.004035159146176	2048/6536/3586/5468/5028/22871/1906/4988/10268/5054/66004/5328/9052/146395/6347/50944/729956/23542	18
GO:0071222	BP	GO:0071222	cellular response to lipopolysaccharide	34/1491	228/18986	0.149122807017544	1.8988904185346	3.98628236192408	0.0002196898204401	0.0051655034475532	0.004035159146176	2048/80149/5743/3586/3552/3553/3656/1234/4057/54106/7474/941/57088/2693/3576/6372/2919/5196/5473/2921/2920/3627/6373/654/3569/5054/1668/19/4317/57379/1910/6347/1440/4318	34
GO:0002064	BP	GO:0002064	epithelial cell development	33/1491	219/18986	0.150684931506849	1.91878209898661	3.99231044090805	0.0002218414161644	0.0051740739398126	0.0040418541954735	1969/4914/6382/2034/3552/3553/29842/7855/3549/3913/54106/7474/9223/2624/26084/4825/654/1365/4233/10413/688/1910/7082/1775/1003/2302/7298/1000/9480/182/3642/54345/7122	33
GO:0007281	BP	GO:0007281	germ cell development	51/1491	390/18986	0.130769230769231	1.66518082856111	3.87480103944888	0.0002219191922284	0.0051740739398126	0.0040418541954735	7802/63950/9077/257044/92749/3625/7130/401024/255101/3549/4880/9389/668/5806/2069/8654/54514/6690/11063/1906/6954/221400/7784/171483/286207/9576/219681/5592/4838/80217/84519/5139/50846/3479/387885/56163/22873/3306/4948/145645/54852/161931/84225/56853/26074/268/5819/150221/23762/54456/89765	51
GO:0050829	BP	GO:0050829	defense response to Gram-negative bacterium	20/1491	107/18986	0.186915887850467	2.38013752295706	4.17938046304189	0.0002246734598523	0.0052163725051068	0.0040748967525736	58985/6403/4057/54106/6372/54209/7432/3569/4852/5054/5919/1668/575/133/2147/1610/6037/5587/1991/57817	20
GO:0003002	BP	GO:0003002	regionalization	55/1491	430/18986	0.127906976744186	1.62873364216306	3.84986848653744	0.0002276040607624	0.0052623955548773	0.0041108487816648	388585/388591/63950/57216/5087/7044/92749/5013/10716/7855/3549/6405/7474/199221/8646/3280/4487/170825/2247/10252/6423/4488/2296/1906/23500/221400/4824/8928/10655/56033/4010/441478/2348/57453/219670/8829/1959/4838/5076/2253/2018/429/6926/145258/8854/4091/5046/79191/123872/388389/6909/2302/6615/54345/718	55
GO:0042742	BP	GO:0042742	defense response to bacterium	46/1491	342/18986	0.134502923976608	1.71272469122729	3.8828665043849	0.0002337375927304	0.0053744872956144	0.0041984119819294	1969/58985/56833/6403/3586/129530/3553/6364/4057/54106/6372/5473/306/54209/7432/3569/4852/5054/7425/5919/1668/56169/575/338376/3934/64170/171389/133/2147/6441/79812/57379/1610/338879/6035/6037/5587/384/3503/653808/4025/140686/1991/57817/2358/11096	46
GO:0040036	BP	GO:0040036	regulation of fibroblast growth factor receptor signaling pathway	11/1491	41/18986	0.268292682926829	3.41636812746397	4.52162843433632	0.00023535779651	0.0053744872956144	0.0041984119819294	9378/7474/345193/2247/10252/81848/8862/10251/90993/10253/7057	11
GO:0044060	BP	GO:0044060	regulation of endocrine process	11/1491	41/18986	0.268292682926829	3.41636812746397	4.52162843433632	0.00023535779651	0.0053744872956144	0.0041984119819294	3625/668/6696/654/3624/4824/81285/51083/6865/1588/114897	11
GO:0023019	BP	GO:0023019	signal transduction involved in regulation of gene expression	8/1491	23/18986	0.347826086956522	4.4291254775027	4.80375579646755	0.0002385104741553	0.0054241582831482	0.0042372136866774	5028/4487/5156/2250/4488/2253/145258/3172	8
GO:0007189	BP	GO:0007189	adenylate cyclase-activating G protein-coupled receptor signaling pathway	29/1491	184/18986	0.157608695652174	2.00694748199341	4.00682944501788	0.0002408355239377	0.0054546788666553	0.004261055585717	5737/11069/111/5196/3627/6373/59350/3360/6954/577/112609/7432/10268/575/19/347088/81285/133/3363/153/5139/3375/5744/2835/222487/10266/116/2015/84658	29
GO:0031640	BP	GO:0031640	killing of cells of another organism	22/1491	124/18986	0.17741935483871	2.25921118106488	4.10679186140945	0.0002443272403593	0.0054889548856446	0.0042878311348815	6364/4057/3273/3576/6372/2919/5196/5473/2921/2920/3627/6373/9547/383/1668/171389/2147/6387/1610/6367/1991/57817	22
GO:0141061	BP	GO:0141061	disruption of cell in another organism	22/1491	124/18986	0.17741935483871	2.25921118106488	4.10679186140945	0.0002443272403593	0.0054889548856446	0.0042878311348815	6364/4057/3273/3576/6372/2919/5196/5473/2921/2920/3627/6373/9547/383/1668/171389/2147/6387/1610/6367/1991/57817	22
GO:2000310	BP	GO:2000310	regulation of NMDA receptor activity	6/1491	13/18986	0.461538461538462	5.87710880668627	5.13515156627559	0.0002458616007535	0.00550115331686	0.0042973602372793	2048/6536/22871/4988/6347/23542	6
GO:0007631	BP	GO:0007631	feeding behavior	20/1491	108/18986	0.185185185185185	2.35809921255931	4.13192598412163	0.0002557254890787	0.0056988784694701	0.0044518180681731	84251/6869/10716/5028/2693/7345/112609/4852/3358/8862/8013/51083/2834/3375/51761/123041/64220/283869/434/9518	20
GO:0048048	BP	GO:0048048	embryonic eye morphogenesis	10/1491	35/18986	0.285714285714286	3.63821021366293	4.56052145042687	0.0002567670838612	0.0056992021933852	0.0044520709530139	7855/3549/7474/668/7020/7291/51384/5076/64220/6909	10
GO:0008202	BP	GO:0008202	steroid metabolic process	45/1491	334/18986	0.134730538922156	1.71562307979614	3.85196220977482	0.0002616336090558	0.0057567391879909	0.0044970173812534	57540/5563/5087/3552/114880/8309/8856/5156/7367/7366/6696/1958/10826/2264/654/3624/5444/64816/6718/9420/3293/570/19/51700/133/51083/1646/5592/9023/50846/121214/1910/10202/11001/1588/1543/3291/5205/6615/1591/6822/27120/1565/25830/9619	45
GO:0042743	BP	GO:0042743	hydrogen peroxide metabolic process	13/1491	55/18986	0.236363636363636	3.00979208584842	4.35745436788005	0.0002621475951172	0.0057567391879909	0.0044970173812534	7173/4129/27035/137902/10811/3047/3048/3046/90527/1543/3050/4504/4025	13
GO:0050714	BP	GO:0050714	positive regulation of protein secretion	25/1491	150/18986	0.166666666666667	2.12228929130338	4.02849896749012	0.0002637635623587	0.0057567391879909	0.0044970173812534	7447/3552/11069/5468/25924/846/4825/7424/5122/3596/654/54209/43/94121/81285/6833/2147/5950/3479/338442/6616/4826/2864/2867/9619	25
GO:0019730	BP	GO:0019730	antimicrobial humoral response	29/1491	185/18986	0.156756756756757	1.99609911722588	3.97452372511064	0.0002646180585171	0.0057567391879909	0.0044970173812534	6364/4057/3273/3576/6372/2919/5196/5473/2921/2920/3627/6373/9547/7432/4852/5919/1668/5646/133/2147/6387/6037/3503/6367/6347/140686/5657/1991/57817	29
GO:0045664	BP	GO:0045664	regulation of neuron differentiation	30/1491	194/18986	0.154639175257732	1.96913439399282	3.96082376247207	0.0002665194354131	0.0057567391879909	0.0044970173812534	388585/57540/5909/4610/5087/4211/152330/2624/22871/3280/4825/2247/6423/654/375567/7224/2138/392255/5979/6387/50674/429/1910/90527/6457/79191/182/4099/10215/6285	30
GO:0031649	BP	GO:0031649	heat generation	7/1491	18/18986	0.388888888888889	4.95200834637454	4.8970042872763	0.0002666213680507	0.0057567391879909	0.0044970173812534	5743/3552/3553/9536/153/3356/1910	7
GO:0051917	BP	GO:0051917	regulation of fibrinolysis	7/1491	18/18986	0.388888888888889	4.95200834637454	4.8970042872763	0.0002666213680507	0.0057567391879909	0.0044970173812534	3273/5054/2147/5328/7057/5345/7056	7
GO:0048638	BP	GO:0048638	regulation of developmental growth	44/1491	325/18986	0.135384615384615	1.72395191662797	3.84300629034546	0.0002735944408688	0.0058709418312745	0.0045862295645851	127833/11221/2660/4880/6405/7474/2693/4825/6696/2247/9037/8614/2296/1906/7784/170302/7224/2258/23414/627/2017/10413/8829/219770/6387/983/5950/2253/153/3479/51761/9362/51804/51760/4504/999/9423/6909/4092/1630/1002/23025/9518/4099	44
GO:0007043	BP	GO:0007043	cell-cell junction assembly	26/1491	159/18986	0.163522012578616	2.08224609712784	4.00056359177379	0.0002740266596323	0.0058709418312745	0.0045862295645851	1969/2048/2701/3553/7855/10686/1016/1007/1004/1365/1015/8777/90952/2706/7082/9080/79191/1003/999/10266/1000/4092/28316/6615/1002/7122	26
GO:0051962	BP	GO:0051962	positive regulation of nervous system development	41/1491	297/18986	0.138047138047138	1.75785577663512	3.84289843916614	0.0002890197922286	0.0061683493349111	0.0048185566979662	2048/63950/4914/9378/3553/5364/2047/64084/22871/2049/3280/9353/170825/4825/2247/7424/9037/577/4988/7058/3569/816/7224/575/627/745/8322/8829/6387/1959/429/23316/26050/443/9423/2670/1002/1463/4099/3976/10215	41
GO:0021983	BP	GO:0021983	pituitary gland development	11/1491	42/18986	0.261904761904762	3.33502602919102	4.4224983328342	0.0002964697244476	0.0063031053676622	0.0049238246633405	3625/7474/8820/2624/3280/2247/5122/5307/2253/8854/999	11
GO:0001934	BP	GO:0001934	positive regulation of protein phosphorylation	57/1491	455/18986	0.125274725274725	1.59521524752913	3.75160812091848	0.0003033849093207	0.0064255071061864	0.0050194417701199	388585/8613/4914/5743/1116/3553/4057/7474/941/5028/3280/22998/2069/374/1950/8654/2247/6423/7424/1436/10826/654/1906/54209/5154/3569/10457/1365/5919/65267/4824/9966/117854/2147/8829/2253/85442/4254/3479/2321/3356/10253/7057/4504/1440/10040/54757/8877/116/51378/4318/1991/718/3976/5008/3985/29775	57
GO:0007178	BP	GO:0007178	cell surface receptor protein serine/threonine kinase signaling pathway	54/1491	425/18986	0.127058823529412	1.61793348325246	3.76116734789139	0.0003049907496392	0.0064349569191942	0.0050268237222907	388585/4052/200734/84913/3625/7130/2660/5468/7474/11167/3693/8646/3280/4487/10252/6423/10468/1958/4488/654/6424/3624/375567/858/203100/392255/8928/9719/1028/2348/2615/8516/25805/4838/10253/7057/348093/8483/4091/5046/117166/7041/1003/1747/124857/4092/9480/55612/268/116844/9518/1311/7122/164656	54
GO:1902895	BP	GO:1902895	positive regulation of miRNA transcription	13/1491	56/18986	0.232142857142857	2.95604579860113	4.27941963173207	0.0003171618136419	0.0066664049390129	0.005207624994329	3586/4613/84913/5468/2624/2247/7015/1958/3569/8862/7003/8061/4091	13
GO:0043434	BP	GO:0043434	response to peptide hormone	56/1491	446/18986	0.125560538116592	1.59885471273079	3.73612316828576	0.0003221518366959	0.0067457378936813	0.005269597868972	63036/249/5743/3586/88/3553/3625/2888/2660/117581/5468/2693/2069/374/4825/5122/1036/1958/6690/8614/1906/5167/1395/3624/5166/7425/858/5919/5207/760/8013/133/6833/51083/6387/1959/340706/3764/2706/1910/2155/5587/123041/64506/8651/3291/9564/286753/6517/9340/990/1277/3172/9518/2865/89766	56
GO:0002687	BP	GO:0002687	positive regulation of leukocyte migration	25/1491	152/18986	0.164473684210526	2.09436443220728	3.95457329841497	0.0003250103201664	0.0067800085210659	0.0052963692063528	6403/6869/3552/2660/6364/7474/3576/3627/7424/1436/1906/54209/3569/7784/5054/5919/7499/7070/6387/4254/2155/7057/3674/83483/2358	25
GO:0048864	BP	GO:0048864	stem cell development	17/1491	86/18986	0.197674418604651	2.51713381061563	4.11651175275032	0.0003271747245228	0.0067995975519752	0.0053116716561606	6405/3280/2247/9037/2296/1906/7291/223117/2348/8829/5979/4254/1910/8854/1000/182/10501	17
GO:0048738	BP	GO:0048738	cardiac muscle tissue development	36/1491	252/18986	0.142857142857143	1.81910510683146	3.82130581423043	0.0003421595770713	0.0070844906461529	0.0055342228530238	4878/7139/7135/88/6262/4211/129446/8324/11277/4487/5156/2247/4488/2296/1832/1906/9242/23414/8928/3767/10413/5592/983/5950/2253/3764/3479/6926/8854/79191/23135/8913/6909/4092/115701/7137	36
GO:0141060	BP	GO:0141060	disruption of anatomical structure in another organism	22/1491	127/18986	0.173228346456693	2.20584398781138	3.98034577985814	0.0003463447935684	0.0070928698669853	0.0055407684859757	6364/4057/3273/3576/6372/2919/5196/5473/2921/2920/3627/6373/9547/383/1668/171389/2147/6387/1610/6367/1991/57817	22
GO:0001936	BP	GO:0001936	regulation of endothelial cell proliferation	28/1491	179/18986	0.156424581005587	1.99186927898864	3.89231823984699	0.0003468742989847	0.0070928698669853	0.0055407684859757	2152/3586/7498/84913/7857/5468/7474/2624/2693/1950/2247/9037/6678/654/858/8862/1960/51162/441478/8829/6387/79812/2321/5587/7057/8854/6347/116844	28
GO:0018212	BP	GO:0018212	peptidyl-tyrosine modification	31/1491	206/18986	0.150485436893204	1.91624178729334	3.85996227501196	0.0003468980171409	0.0070928698669853	0.0055407684859757	388585/2048/8613/4914/91461/941/3273/3280/5156/374/1950/6423/1436/2264/654/54209/5154/3569/8460/8829/2253/9052/4254/3479/2321/3356/8651/1440/51378/3976/5008	31
GO:0090330	BP	GO:0090330	regulation of platelet aggregation	9/1491	30/18986	0.3	3.82012072434608	4.51275884906389	0.0003482977959369	0.0070928698669853	0.0055407684859757	10630/63036/22915/3569/5592/3356/170692/239/114897	9
GO:0032412	BP	GO:0032412	regulation of monoatomic ion transmembrane transporter activity	29/1491	188/18986	0.154255319148936	1.96424647173823	3.87880823942117	0.0003489553926269	0.0070928698669853	0.0055407684859757	4878/2048/3208/6536/844/88/54106/22871/1906/54209/4988/65267/2258/444/5774/51083/2259/84502/3306/146395/6236/57338/482/6347/4318/57817/50944/23542/9992	29
GO:0051785	BP	GO:0051785	positive regulation of nuclear division	14/1491	64/18986	0.21875	2.78550469483568	4.17690515109525	0.0003654572514491	0.0074011762346398	0.0057816095331064	3552/3553/7474/4487/2069/1950/4488/1906/2253/3479/9787/11105/8877/11065	14
GO:0048593	BP	GO:0048593	camera-type eye morphogenesis	23/1491	136/18986	0.169117647058824	2.15349942794019	3.94110775719806	0.0003678583186359	0.0074227120367673	0.0057984327507863	1969/2048/7483/4211/7855/3549/7474/2047/8842/7020/7291/51384/6247/57010/120114/7070/5950/5076/51761/57096/64220/6909/182	23
GO:0050708	BP	GO:0050708	regulation of protein secretion	38/1491	272/18986	0.139705882352941	1.77897778829842	3.77757732533287	0.0003732286470364	0.0075037889942221	0.00586176799579	63036/91543/7447/3552/3553/3625/11069/5468/25924/131177/846/111/2693/4825/7424/5122/3596/654/54209/4988/3569/6804/43/94121/81285/3767/6833/2147/5950/3479/338442/64285/6616/4826/3172/2864/2867/9619	38
GO:0006869	BP	GO:0006869	lipid transport	57/1491	459/18986	0.124183006535948	1.58131358959859	3.68045419259267	0.0003790726089542	0.0075937686176431	0.0059320577756929	57540/9890/5743/3552/3553/114880/51454/63924/5468/6578/5947/57088/347/201780/6696/4547/1950/2180/654/1906/54209/4018/3624/154664/5444/7224/4824/1191/19/9536/114571/51083/8322/5950/83758/6579/80763/3764/51761/89874/624/7057/11001/1588/366/64220/85320/10351/10349/114897/147323/5205/64849/28231/23762/80832/9619	57
GO:0003231	BP	GO:0003231	cardiac ventricle development	22/1491	128/18986	0.171875	2.18861083165661	3.93898205055013	0.0003877946981892	0.0077128056639858	0.0060250464710177	7139/7135/6262/129446/3280/9353/6423/1363/171019/9782/6586/2296/1832/23414/8928/6926/4091/64220/4092/182/57167/7137	22
GO:0071774	BP	GO:0071774	response to fibroblast growth factor	22/1491	128/18986	0.171875	2.18861083165661	3.93898205055013	0.0003877946981892	0.0077128056639858	0.0060250464710177	9378/7474/846/3576/2250/345193/2247/10252/81848/2264/8862/10251/1960/3371/90993/2253/10253/7057/6347/1277/6909/27006	22
GO:0090257	BP	GO:0090257	regulation of muscle system process	36/1491	254/18986	0.141732283464567	1.80478144457295	3.76955329037032	0.0003986883536607	0.00790114883737	0.0061721753397558	388591/4878/80149/51086/844/5743/7139/7135/4608/6262/6869/2660/5468/2693/8654/1832/1906/90523/816/2258/444/8013/6833/2017/5592/6865/80763/3479/5587/3759/8877/1824/4092/10398/7138/7137	36
GO:0070943	BP	GO:0070943	neutrophil-mediated killing of symbiont cell	6/1491	14/18986	0.428571428571429	5.45731532049439	4.87043741499656	0.0004017090393595	0.0079326813502003	0.0061968077320949	6372/383/171389/2147/1610/1991	6
GO:0051592	BP	GO:0051592	response to calcium ion	23/1491	137/18986	0.167883211678832	2.13778045401362	3.90177070931576	0.0004098588686521	0.0080649179508898	0.0063001075815964	3208/5563/140576/7139/6262/6382/9378/3625/6529/7474/846/22871/4547/5122/1906/2978/5179/444/9362/7057/27132/1800/246	23
GO:0008217	BP	GO:0008217	regulation of blood pressure	29/1491	190/18986	0.152631578947368	1.94357019308835	3.815974331	0.0004176363993708	0.0081719496237912	0.0063837179863175	6518/4878/5743/6869/5468/10699/2028/7424/170690/1906/8870/6446/4852/27035/8862/81285/133/153/80763/3764/6866/552/1910/3291/5345/10266/66002/2865/7137	29
GO:0050807	BP	GO:0050807	regulation of synapse organization	42/1491	312/18986	0.134615384615385	1.7141567352835	3.71312273885687	0.0004199330985083	0.0081719496237912	0.0063837179863175	2048/9890/4914/57549/3586/9378/91752/547/6405/55799/7474/152404/2047/64084/2693/22871/2049/23657/2823/3360/6678/10486/54209/577/7058/816/83992/11178/575/4920/627/22941/389941/2894/41/23316/26050/51804/57524/9423/1000/6616	42
GO:0014013	BP	GO:0014013	regulation of gliogenesis	20/1491	112/18986	0.178571428571429	2.27388138353933	3.94723675314884	0.0004206305284593	0.0081719496237912	0.0063837179863175	388585/11221/3553/3280/170825/4825/7424/23500/54209/3569/6833/2147/745/1959/443/9423/2670/4099/3976/10215	20
GO:0099601	BP	GO:0099601	regulation of neurotransmitter receptor activity	10/1491	37/18986	0.27027027027027	3.44155020211358	4.33970812959761	0.0004216336298657	0.0081719496237912	0.0063837179863175	2048/6536/22871/4988/66004/146395/6347/50944/729956/23542	10
GO:0014032	BP	GO:0014032	neural crest cell development	16/1491	80/18986	0.2	2.54674714956405	4.04717179813773	0.0004226616583218	0.0081719496237912	0.0063837179863175	6405/3280/9037/2296/1906/7291/223117/2348/8829/5979/4254/1910/8854/1000/182/10501	16
GO:0170041	BP	GO:0170041	non-proteinogenic amino acid metabolic process	14/1491	65/18986	0.215384615384615	2.74265077645359	4.10848919025344	0.0004325969064625	0.0083350008123642	0.006511089403556	26227/2571/5352/51166/6507/635/383/169355/1610/384/1800/3172/51733/875	14
GO:0050820	BP	GO:0050820	positive regulation of coagulation	9/1491	31/18986	0.290322580645161	3.69689102356072	4.3870188386897	0.0004568754586523	0.0087723249829137	0.0068527158576963	2152/3273/5054/2147/5328/2155/7057/5345/7056	9
GO:0002067	BP	GO:0002067	glandular epithelial cell differentiation	15/1491	73/18986	0.205479452054795	2.61652104407265	4.03970573172094	0.0004678367063144	0.008951813390824	0.006992927610174	7855/7474/2624/3280/4825/2247/3596/654/157848/4781/10413/2253/429/1000/3642	15
GO:0006874	BP	GO:0006874	intracellular calcium ion homeostasis	41/1491	304/18986	0.134868421052632	1.71737883440997	3.68095760945403	0.0004701157351967	0.0089645093285447	0.0070028453519263	284612/844/6262/130733/4880/79054/2829/1234/7474/846/2815/5028/23007/3627/6373/2247/3596/8614/1906/8326/858/7504/7224/3358/444/8989/2147/7070/6387/2835/3356/84502/5587/123041/1003/57338/5332/57419/1991/9002/7137	41
GO:0071805	BP	GO:0071805	potassium ion transmembrane transport	32/1491	219/18986	0.146118721461187	1.86063718689611	3.73965800037767	0.0004778213549134	0.0090802421178594	0.0070932528461923	4878/3737/480/284525/343450/88/6000/3790/90134/3769/285335/6507/54209/51305/57582/3767/6833/50801/51083/3758/3764/259232/123041/482/3759/26251/6616/57419/3785/3249/9992/3772	32
GO:0007162	BP	GO:0007162	negative regulation of cell adhesion	42/1491	314/18986	0.133757961783439	1.70323853951736	3.66825245662434	0.0004800372160528	0.0090912167640862	0.0071018259590646	55966/2048/80149/387597/3586/8324/3549/5364/941/3273/347/8654/9037/81848/654/383/10457/5054/395/340485/3371/441478/2615/8322/6387/5592/6441/27289/384/7057/8651/4313/999/170692/239/1277/2302/114897/4092/182/6385/259307	42
GO:0008037	BP	GO:0008037	cell recognition	25/1491	156/18986	0.16025641025641	2.0406627800994	3.81008189188951	0.0004860890486346	0.0091745174519511	0.0071668983253758	2048/375033/57549/431705/152330/2047/5806/2049/9037/84466/51294/54209/7784/575/54742/30815/22917/2348/57453/50863/8829/84665/2525/10332/284359	25
GO:0021536	BP	GO:0021536	diencephalon development	16/1491	81/18986	0.197530864197531	2.51530582672993	3.98971258672757	0.0004889261628869	0.0091967839927454	0.007184292377408	5013/3625/7474/8820/2624/3280/2247/9037/5122/5307/170302/8829/2253/8854/999/10215	16
GO:0033627	BP	GO:0033627	cell adhesion mediated by integrin	17/1491	89/18986	0.191011235955056	2.43228660351623	3.95380868211443	0.0004979505991411	0.0093246015239461	0.0072841401628762	1969/2046/1307/8613/3693/3273/22915/6423/5054/340485/8516/5979/5328/3681/3674/55612/3976	17
GO:0002790	BP	GO:0002790	peptide secretion	36/1491	257/18986	0.140077821011673	1.78371395689311	3.6927847779326	0.0004990821143651	0.0093246015239461	0.0072841401628762	63036/387597/7447/3553/3625/11069/25924/131177/846/111/2693/4825/1363/6690/1906/7432/3569/6804/7425/94121/3358/19/3767/6833/2147/51083/6865/5950/5587/116/6616/4826/3172/2864/2865/2867	36
GO:0045744	BP	GO:0045744	negative regulation of G protein-coupled receptor signaling pathway	14/1491	66/18986	0.212121212121212	2.70109546165884	4.0413571903681	0.0005099702047855	0.0094960559273651	0.0074180759565762	11240/6003/6000/9353/3576/6586/112609/4233/8862/133/5139/54550/5064/43847	14
GO:0003158	BP	GO:0003158	endothelium development	24/1491	148/18986	0.162162162162162	2.06493012126815	3.79683497621331	0.000523817542162	0.0097212827473484	0.0075940173864576	10630/2701/7498/84913/3553/9223/11167/26084/3627/654/1906/1365/4233/56033/8322/8829/1910/7082/1003/23135/182/54345/7122/80274	24
GO:0001990	BP	GO:0001990	regulation of systemic arterial blood pressure by hormone	10/1491	38/18986	0.263157894736842	3.35098309153165	4.23493515651149	0.0005323713119648	0.0097582934404303	0.0076229291930631	6869/10699/2028/1906/27035/81285/552/1910/3291/5345	10
GO:0071398	BP	GO:0071398	cellular response to fatty acid	10/1491	38/18986	0.263157894736842	3.35098309153165	4.23493515651149	0.0005323713119648	0.0097582934404303	0.0076229291930631	80149/3280/1906/5166/4023/81285/50801/1646/2865/2867	10
GO:0010038	BP	GO:0010038	response to metal ion	45/1491	345/18986	0.130434782608696	1.66092205406351	3.6166987602345	0.0005342759794536	0.0097582934404303	0.0076229291930631	3208/5563/140576/5743/7139/6262/6382/7781/9378/3552/3625/10058/6529/54106/7474/8820/846/22871/4547/7015/5122/2741/654/7020/1906/2978/4129/5179/444/6833/983/9362/7057/1543/4504/4499/4495/999/6898/27132/1800/246/8913/353174/57817	45
GO:0048865	BP	GO:0048865	stem cell fate commitment	5/1491	10/18986	0.5	6.36686787391013	4.9557080892854	0.0005346046505479	0.0097582934404303	0.0076229291930631	63950/6423/1906/145258/54345	5
GO:0060872	BP	GO:0060872	semicircular canal development	5/1491	10/18986	0.5	6.36686787391013	4.9557080892854	0.0005346046505479	0.0097582934404303	0.0076229291930631	2624/6678/3198/2138/6926	5
GO:0060602	BP	GO:0060602	branch elongation of an epithelium	7/1491	20/18986	0.35	4.45680751173709	4.51532973872409	0.0005647764473498	0.0102752278896531	0.0080267451602643	7474/374/10252/3371/10413/10253/51804	7
GO:0043491	BP	GO:0043491	phosphatidylinositol 3-kinase/protein kinase B signal transduction	42/1491	317/18986	0.132492113564669	1.68711956280268	3.60154267978433	0.0005845900664317	0.0106009486229734	0.0082811898643481	2046/4919/4914/375033/6403/1116/7498/9378/2660/5364/5627/5156/1950/2247/9037/1436/1906/54209/5154/7291/10268/222950/51384/4824/80243/4920/112464/2147/1646/5979/3375/3479/2321/10253/5587/7057/1411/1440/114897/9518/5008/23551	42
GO:0048592	BP	GO:0048592	eye morphogenesis	26/1491	167/18986	0.155688622754491	1.98249778109776	3.72287703351447	0.0005965496460159	0.0107067589702126	0.0083638462007067	1969/2048/7483/4211/7855/3549/7474/2047/668/8842/2247/7020/7291/51384/6247/1289/57010/120114/7070/5950/5076/51761/57096/64220/6909/182	26
GO:0031100	BP	GO:0031100	animal organ regeneration	14/1491	67/18986	0.208955223880597	2.66078060402214	3.97546309295241	0.0005988001154467	0.0107067589702126	0.0083638462007067	3586/3549/306/3569/5207/8013/570/5774/133/4837/6387/983/2155/7298	14
GO:2000630	BP	GO:2000630	positive regulation of miRNA metabolic process	14/1491	67/18986	0.208955223880597	2.66078060402214	3.97546309295241	0.0005988001154467	0.0107067589702126	0.0083638462007067	80149/3586/4613/84913/5468/2624/2247/7015/1958/3569/8862/7003/8061/4091	14
GO:0030072	BP	GO:0030072	peptide hormone secretion	35/1491	250/18986	0.14	1.78272300469484	3.63686192092482	0.0005989335005413	0.0107067589702126	0.0083638462007067	63036/387597/7447/3553/3625/11069/25924/131177/846/111/2693/4825/1363/6690/1906/7432/3569/6804/7425/94121/3358/3767/6833/2147/51083/6865/5950/5587/116/6616/4826/3172/2864/2865/2867	35
GO:0001704	BP	GO:0001704	formation of primary germ layer	22/1491	132/18986	0.166666666666667	2.12228929130338	3.77726263206933	0.0006000724526466	0.0107067589702126	0.0083638462007067	1969/6886/3914/83881/84913/8324/7474/3693/6423/2296/3624/2138/1289/4317/8516/4838/5076/4313/23135/3909/4318/6615	22
GO:0001938	BP	GO:0001938	positive regulation of endothelial cell proliferation	19/1491	107/18986	0.177570093457944	2.2611306468092	3.81899970035216	0.0006229283917585	0.0110478585384915	0.0086303044572294	2152/3586/7857/7474/2624/2693/1950/2247/9037/654/858/8862/1960/51162/441478/8829/6387/5587/116844	19
GO:0050803	BP	GO:0050803	regulation of synapse structure or activity	42/1491	318/18986	0.132075471698113	1.68181415537249	3.57946257862903	0.000623685010782	0.0110478585384915	0.0086303044572294	2048/9890/4914/57549/3586/9378/91752/547/6405/55799/7474/152404/2047/64084/2693/22871/2049/23657/2823/3360/6678/10486/54209/577/7058/816/83992/11178/575/4920/627/22941/389941/2894/41/23316/26050/51804/57524/9423/1000/6616	42
GO:0015670	BP	GO:0015670	carbon dioxide transport	6/1491	15/18986	0.4	5.0934942991281	4.63000922648831	0.0006251626565302	0.0110478585384915	0.0086303044572294	57127/760/3047/3048/3046/3050	6
GO:0018108	BP	GO:0018108	peptidyl-tyrosine phosphorylation	30/1491	204/18986	0.147058823529412	1.87260819820886	3.65805813851896	0.0006340987999439	0.0111702039393307	0.0087258775544505	388585/2048/8613/4914/91461/941/3273/3280/5156/374/1950/6423/1436/2264/654/54209/5154/3569/8829/2253/9052/4254/3479/2321/3356/8651/1440/51378/3976/5008	30
GO:0048588	BP	GO:0048588	developmental cell growth	33/1491	232/18986	0.142241379310345	1.8112641365434	3.62949717962801	0.0006387935451119	0.0111892441837835	0.0087407513063179	127833/4211/3913/6405/7474/66000/668/9353/4825/6696/9037/6586/1906/7224/2258/627/2017/9576/8829/6387/5592/3479/9362/51760/4504/999/9423/4092/1630/1002/23025/4099/6285	33
GO:0042327	BP	GO:0042327	positive regulation of phosphorylation	58/1491	479/18986	0.121085594989562	1.54187196946467	3.50657860938697	0.0006395661365451	0.0111892441837835	0.0087407513063179	388585/8613/4914/5743/1116/3553/8324/4057/7474/941/5028/3280/22998/2069/374/1950/8654/2247/6423/7424/1436/10826/654/1906/54209/5154/3569/10457/1365/5919/65267/4824/9966/117854/2147/8829/2253/85442/4254/3479/2321/3356/10253/7057/4504/1440/10040/54757/8877/116/51378/4318/1991/718/3976/5008/3985/29775	58
GO:0015833	BP	GO:0015833	peptide transport	37/1491	270/18986	0.137037037037037	1.74499341729389	3.59927432348071	0.0006413117514568	0.0111892441837835	0.0087407513063179	63036/387597/7447/3553/3625/11069/25924/131177/846/111/2693/4825/1363/6690/1906/7432/3569/6804/7425/94121/3358/19/3767/6833/2147/51083/6865/5950/5587/116/6616/4826/3172/10332/2864/2865/2867	37
GO:0070588	BP	GO:0070588	calcium ion transmembrane transport	45/1491	348/18986	0.129310344827586	1.64660376	3.55398297774962	0.000643245430641	0.0111892441837835	0.0087407513063179	4878/3208/844/777/6262/140738/79054/2829/1234/54106/55799/2815/23007/1259/3627/6373/2247/2823/3596/1906/4988/56302/7224/3358/444/8989/2147/7070/3764/41/3356/1910/259232/84502/5587/3306/123041/6236/57338/8913/117532/5332/57419/9002/10343	45
GO:0051896	BP	GO:0051896	regulation of phosphatidylinositol 3-kinase/protein kinase B signal transduction	38/1491	280/18986	0.135714285714286	1.72814985148989	3.58340970030988	0.0006590814948069	0.0114288850458862	0.0089279526171542	2046/4919/4914/6403/1116/7498/9378/2660/5364/5627/5156/1950/2247/9037/1436/54209/5154/7291/10268/51384/4824/4920/112464/2147/1646/5979/3375/3479/2321/10253/5587/7057/1411/1440/114897/9518/5008/23551	38
GO:0033280	BP	GO:0033280	response to vitamin D	10/1491	39/18986	0.256410256410256	3.26506044815904	4.13360545461968	0.0006661343031323	0.011515200149787	0.008995379768156	249/5743/846/3627/6696/8614/5179/3371/1591/4330	10
GO:0035148	BP	GO:0035148	tube formation	23/1491	142/18986	0.161971830985915	2.06250649436525	3.71002099022755	0.0006889958691334	0.0118309480948949	0.0092420339852182	388585/57822/57216/84913/8820/1950/2247/7291/3198/4781/133/2348/5979/4838/79812/5076/2253/51804/79191/7484/6385/57167/8463	23
GO:0048483	BP	GO:0048483	autonomic nervous system development	11/1491	46/18986	0.239130434782609	3.0450237657831	4.05391311964156	0.0006907960322122	0.0118309480948949	0.0092420339852182	4914/6405/3280/2676/7020/8829/5979/1959/429/1910/3642	11
GO:1990573	BP	GO:1990573	potassium ion import across plasma membrane	11/1491	46/18986	0.239130434782609	3.0450237657831	4.05391311964156	0.0006907960322122	0.0118309480948949	0.0092420339852182	480/3769/51305/3767/6833/3758/3764/482/3759/9992/3772	11
GO:1990266	BP	GO:1990266	neutrophil migration	19/1491	108/18986	0.175925925925926	2.24019425193134	3.77320803040346	0.0007013200226677	0.0119742301716413	0.0093539622780432	56833/3552/3553/7130/9353/3576/6372/2919/5196/5473/2921/2920/3627/6373/1906/7499/1800/5657/57126	19
GO:0051783	BP	GO:0051783	regulation of nuclear division	24/1491	151/18986	0.158940397350993	2.0239050195211	3.68767367034735	0.0007042415226813	0.0119872276360696	0.0093641155647455	3552/3553/57405/7474/4487/2069/1950/995/4488/221711/1906/858/286151/2253/4288/5139/3479/9787/11105/10040/8877/332/11065/3976	24
GO:0045446	BP	GO:0045446	endothelial cell differentiation	21/1491	125/18986	0.168	2.1392676056338	3.73065893484079	0.0007099588693272	0.0120475894981551	0.0094112687071928	10630/7498/84913/3553/9223/11167/26084/654/1365/4233/56033/8322/8829/1910/7082/1003/23135/182/54345/7122/80274	21
GO:0001649	BP	GO:0001649	osteoblast differentiation	36/1491	262/18986	0.137404580152672	1.74967361420431	3.56706237801839	0.000716765135129	0.0121260052891195	0.0094725251170138	1969/249/7130/3485/3549/4880/117581/5468/4057/8646/374/6696/2247/6423/7424/4488/654/7291/3569/43/54857/5179/3371/90993/10413/25805/5744/50846/3479/5587/4091/1277/182/58476/6615/1591	36
GO:0060349	BP	GO:0060349	bone morphogenesis	18/1491	100/18986	0.18	2.29207243460765	3.78184754644492	0.000725246596718	0.0122321986783841	0.0095554806760033	249/4146/3549/4880/4057/4487/4488/2296/654/7020/51715/7291/6424/1280/162466/1277/1311/875	18
GO:1902893	BP	GO:1902893	regulation of miRNA transcription	15/1491	76/18986	0.197368421052632	2.51323731864873	3.85882624711677	0.0007316787303194	0.0122661186542067	0.0095819780933545	3586/4613/84913/5468/2624/2247/7015/1958/7291/3569/8862/4781/7003/8061/4091	15
GO:2000242	BP	GO:2000242	negative regulation of reproductive process	15/1491	76/18986	0.197368421052632	2.51323731864873	3.85882624711677	0.0007316787303194	0.0122661186542067	0.0095819780933545	431705/3552/4880/7474/221711/7784/4824/286151/23414/11251/22917/4838/3479/6615/3976	15
GO:0048706	BP	GO:0048706	embryonic skeletal system development	22/1491	134/18986	0.164179104477612	2.09061333173168	3.69855119822743	0.0007397786481853	0.0123645533698205	0.0096588727749752	5087/7483/3549/7474/5156/7020/7291/3198/2138/10655/57453/56243/4838/5950/2253/1280/51804/145258/10265/7484/1747/1277	22
GO:0098739	BP	GO:0098739	import across plasma membrane	30/1491	206/18986	0.145631067961165	1.85442753609033	3.59954992424309	0.0007464579960762	0.0124387249856676	0.0097168137437716	6518/6536/480/284525/777/3769/6529/54716/285335/23657/2180/6507/6534/56302/51305/3767/6833/3758/6540/3764/123041/7057/482/2670/8913/3759/80131/6511/9992/3772	30
GO:0022898	BP	GO:0022898	regulation of transmembrane transporter activity	29/1491	197/18986	0.147208121827411	1.87450932328318	3.60191013131305	0.0007611016614895	0.0126381676548648	0.0098726132546847	4878/2048/3208/6536/844/88/54106/22871/1906/54209/4988/65267/2258/444/5774/51083/2259/84502/3306/146395/6236/57338/482/6347/4318/57817/50944/23542/9992	29
GO:0014009	BP	GO:0014009	glial cell proliferation	13/1491	61/18986	0.213114754098361	2.71374696265022	3.91363951695024	0.0007629818281455	0.0126381676548648	0.0098726132546847	3553/3280/374/7424/1436/54209/3569/1191/5179/4781/6833/9423/2670	13
GO:0006939	BP	GO:0006939	smooth muscle contraction	19/1491	109/18986	0.174311926605505	2.21964201108793	3.72791743828478	0.0007880549349003	0.0129714790834254	0.0101329876157004	5743/6869/4638/2693/323/1906/2017/5592/6865/3363/80763/6926/3356/1910/624/6909/8877/1311/7137	19
GO:0048846	BP	GO:0048846	axon extension involved in axon guidance	7/1491	21/18986	0.333333333333333	4.24457858260675	4.34288840630922	0.0007901171256438	0.0129714790834254	0.0101329876157004	6405/7474/9353/9037/6586/8829/6387	7
GO:1902284	BP	GO:1902284	neuron projection extension involved in neuron projection guidance	7/1491	21/18986	0.333333333333333	4.24457858260675	4.34288840630922	0.0007901171256438	0.0129714790834254	0.0101329876157004	6405/7474/9353/9037/6586/8829/6387	7
GO:0046888	BP	GO:0046888	negative regulation of hormone secretion	14/1491	69/18986	0.202898550724638	2.58365652854324	3.84721589142138	0.0008162298174906	0.0133269706576039	0.0104106885390469	7447/3553/3625/131177/2693/1906/3624/94121/3767/6833/6865/2867/3976/5008	14
GO:0048661	BP	GO:0048661	positive regulation of smooth muscle cell proliferation	18/1491	101/18986	0.178217821782178	2.26937864812638	3.73405345014841	0.0008189758504672	0.0133269706576039	0.0104106885390469	388585/5743/3586/2069/2247/7015/3596/1906/3569/27035/8013/3479/7057/348093/4313/5345/4318/1991	18
GO:0072080	BP	GO:0072080	nephron tubule development	18/1491	101/18986	0.178217821782178	2.26937864812638	3.73405345014841	0.0008189758504672	0.0133269706576039	0.0104106885390469	388585/5087/55083/3280/8842/2247/170690/2138/10413/5076/2253/51804/79191/9955/7484/182/25789/3976	18
GO:0007586	BP	GO:0007586	digestion	23/1491	144/18986	0.159722222222222	2.0338605708324	3.63552276094775	0.0008401207852877	0.0136047962359813	0.0106277187733723	6518/55765/4880/54106/2693/6690/3360/6446/6718/5644/170302/65267/9843/115111/5646/1056/643847/1646/56624/5950/1610/57817/7033	23
GO:0014033	BP	GO:0014033	neural crest cell differentiation	17/1491	93/18986	0.182795698924731	2.32767212594564	3.74687322052911	0.0008409524434928	0.0136047962359813	0.0106277187733723	6405/3280/9037/2296/1906/7291/223117/2348/8829/5979/4254/1910/145258/8854/1000/182/10501	17
GO:0061614	BP	GO:0061614	miRNA transcription	15/1491	77/18986	0.194805194805195	2.480597873	3.80045287614573	0.0008438578722471	0.0136121143404052	0.0106334354893321	3586/4613/84913/5468/2624/2247/7015/1958/7291/3569/8862/4781/7003/8061/4091	15
GO:0050767	BP	GO:0050767	regulation of neurogenesis	48/1491	383/18986	0.12532637075718	1.59587288745528	3.43913059919433	0.0008666759609191	0.0139396663975085	0.0108893107767052	388585/2048/63950/11221/3553/5364/6405/7474/2624/3280/9353/170825/4825/6696/2247/7424/9037/23500/54209/4988/3569/816/7224/2258/6833/627/2147/745/8322/10413/7070/8829/6387/1959/429/23316/283659/4504/999/443/9423/2670/1630/1002/1463/4099/3976/10215	48
GO:0001708	BP	GO:0001708	cell fate specification	19/1491	110/18986	0.172727272727273	2.19946344735077	3.68311708413512	0.0008838449189133	0.0141747267486996	0.0110729339095987	63950/10716/8324/3549/170825/2247/6423/2138/4781/8829/4838/5076/50846/429/6926/145258/6909/54345/10215	19
GO:0097305	BP	GO:0097305	response to alcohol	37/1491	275/18986	0.134545454545455	1.71326626425218	3.47821705305782	0.0009054557580146	0.0144593454887719	0.0112952707880534	5563/5737/6000/6869/3625/2660/4880/1234/111/9353/2247/1036/3596/6690/2741/6586/6446/4988/3624/1365/4129/5179/19/3371/64170/8061/1646/983/2/552/2155/5587/999/6517/1440/7298/7122	37
GO:0042476	BP	GO:0042476	odontogenesis	22/1491	136/18986	0.161764705882353	2.05986901802975	3.62120509763054	0.0009068034294634	0.0144593454887719	0.0112952707880534	249/51066/4487/5156/10468/4488/2296/7020/1906/3624/5054/3371/133/2253/5083/123041/80320/1747/1277/54757/93650/9622	22
GO:0001660	BP	GO:0001660	fever generation	5/1491	11/18986	0.454545454545455	5.78806170355466	4.63716274259089	0.0009168068416824	0.0145353176128461	0.0113546182678151	5743/3552/3553/9536/1910	5
GO:0021604	BP	GO:0021604	cranial nerve structural organization	5/1491	11/18986	0.454545454545455	5.78806170355466	4.63716274259089	0.0009168068416824	0.0145353176128461	0.0113546182678151	3737/6405/8829/1959/5076	5
GO:0043584	BP	GO:0043584	nose development	6/1491	16/18986	0.375	4.7751509054326	4.41009344166669	0.00093410603984	0.0147254386791824	0.0115031359810441	8820/4487/429/51804/64220/94235	6
GO:2000696	BP	GO:2000696	regulation of epithelial cell differentiation involved in kidney development	6/1491	16/18986	0.375	4.7751509054326	4.41009344166669	0.00093410603984	0.0147254386791824	0.0115031359810441	8842/10413/5076/7484/4318/3976	6
GO:0051873	BP	GO:0051873	killing by host of symbiont cells	9/1491	34/18986	0.264705882352941	3.37069475677595	4.03900808862639	0.0009593320880292	0.0150802655990773	0.0117803176934678	4057/3273/6372/5196/383/171389/2147/1610/1991	9
GO:0003279	BP	GO:0003279	cardiac septum development	19/1491	111/18986	0.171171171171171	2.1796484613386	3.63879646279239	0.0009894449544967	0.0155096894138485	0.0121157725917857	129446/7474/3280/9353/171019/9782/6586/4488/23414/8829/2253/3764/6926/4091/64220/6909/4092/182/57167	19
GO:0030900	BP	GO:0030900	forebrain development	51/1491	416/18986	0.122596153846154	1.56110702677604	3.37810830986676	0.0010015017294126	0.0156544594267915	0.0122288632223022	388585/2048/5453/63950/3737/5013/3625/10716/7474/8820/2624/66000/2049/3280/4487/9353/170825/306/2247/23657/9037/5122/5307/1436/347733/4852/3624/93986/170302/2258/4781/8829/6387/5592/50674/2253/2018/552/429/6926/26050/145258/8854/999/482/23135/10642/1000/140679/10501/10215	51
GO:0006953	BP	GO:0006953	acute-phase response	11/1491	48/18986	0.229166666666667	2.91814777554214	3.88438952354282	0.0010119806916824	0.015708709963797	0.0122712423539407	5743/3552/3553/3569/5004/9536/6289/2147/2/1910/5345	11
GO:0048806	BP	GO:0048806	genitalia development	11/1491	48/18986	0.229166666666667	2.91814777554214	3.88438952354282	0.0010119806916824	0.015708709963797	0.0122712423539407	7474/5156/654/4920/3293/5950/2253/6926/1588/64220/7484	11
GO:1903522	BP	GO:1903522	regulation of blood circulation	36/1491	267/18986	0.134831460674157	1.71690819071734	3.44401472674049	0.0010142088913427	0.015708709963797	0.0122712423539407	388591/4878/80149/51086/6271/5743/7139/6262/2034/6869/846/10699/8654/1832/1906/8862/2258/444/133/153/80763/3764/552/3356/1910/624/79191/4313/482/8913/6909/3759/1824/4092/7137/9992	36
GO:0072210	BP	GO:0072210	metanephric nephron development	10/1491	41/18986	0.24390243902439	3.10578920678543	3.94045768353708	0.0010171035593575	0.015708709963797	0.0122712423539407	388585/55083/3913/3280/5156/1958/5979/5076/7484/3976	10
GO:0050770	BP	GO:0050770	regulation of axonogenesis	23/1491	146/18986	0.157534246575342	2.00599946712237	3.56222115439712	0.0010191269754851	0.015708709963797	0.0122712423539407	2048/5364/6405/7474/2049/9353/6696/9037/7504/7224/2258/627/57689/7070/8829/5979/6387/4504/999/9423/1630/1002/4099	23
GO:0048469	BP	GO:0048469	cell maturation	30/1491	210/18986	0.142857142857143	1.81910510683146	3.48445525309611	0.0010245166706201	0.0157480415658476	0.0123019671952576	388585/2046/6886/257044/25893/2034/29842/7855/3549/4880/5468/9389/2624/3280/2069/4825/6690/1906/6954/221400/577/5979/5139/27289/429/1910/2302/7298/54345/718	30
GO:0045785	BP	GO:0045785	positive regulation of cell adhesion	59/1491	499/18986	0.118236472945892	1.50559200224728	3.34121480154787	0.0010372247388204	0.015873983809525	0.0124003500540873	10630/1307/8613/6403/3586/11221/55083/8808/3552/3553/3485/3549/3913/7474/9223/941/8646/3273/3280/22915/6423/10085/84466/3127/3118/3120/3569/375567/7784/136227/1960/78986/8013/54566/7070/8829/5979/6387/4838/4254/3479/3356/10562/338879/7082/84978/80381/8651/5345/246/6347/284217/4092/55612/6385/1991/2525/259307/3976	59
GO:0032355	BP	GO:0032355	response to estradiol	20/1491	120/18986	0.166666666666667	2.12228929130338	3.60033304021311	0.0010412921439299	0.015873983809525	0.0124003500540873	5737/5743/3586/6869/3485/3549/6529/2693/374/4488/10268/5179/3767/50846/2706/2155/1588/8854/4313/1277	20
GO:0044344	BP	GO:0044344	cellular response to fibroblast growth factor stimulus	20/1491	120/18986	0.166666666666667	2.12228929130338	3.60033304021311	0.0010412921439299	0.015873983809525	0.0124003500540873	9378/7474/3576/2250/345193/2247/10252/81848/2264/8862/10251/1960/90993/2253/10253/7057/6347/1277/6909/27006	20
GO:0003229	BP	GO:0003229	ventricular cardiac muscle tissue development	13/1491	63/18986	0.206349206349206	2.62759626542323	3.77754036566021	0.0010504120484761	0.0159691409780665	0.0124746843997833	7139/7135/6262/2296/1832/23414/8928/3767/3764/6926/79191/4092/7137	13
GO:0035929	BP	GO:0035929	steroid hormone secretion	8/1491	28/18986	0.285714285714286	3.63821021366293	4.07830125143608	0.0010614719183646	0.0160931903688677	0.0125715886103702	6696/654/3624/4824/51083/8322/1588/114897	8
GO:0071621	BP	GO:0071621	granulocyte chemotaxis	21/1491	129/18986	0.162790697674419	2.07293372638934	3.56959217328616	0.0010795087905248	0.0163220552551024	0.012750372004536	3553/7130/2660/7857/9353/3576/6372/2919/5196/5473/2921/2920/3627/6373/1436/1906/5919/7057/6367/1800/6347	21
GO:0170040	BP	GO:0170040	proteinogenic amino acid catabolic process	14/1491	71/18986	0.197183098591549	2.51087747140118	3.72342316291028	0.0010967472733203	0.0165376375534088	0.0129187793808154	55258/2571/51166/1036/383/2731/1610/10993/384/3067/6898/259307/875/10841	14
GO:0007200	BP	GO:0007200	phospholipase C-activating G protein-coupled receptor signaling pathway	22/1491	138/18986	0.159420289855072	2.0300158438554	3.545177308	0.0011053988446137	0.016622921920764	0.0129854013467967	88/9378/6869/7474/846/5028/1906/4988/1607/9162/4935/3358/9630/2147/3356/1910/5587/5332/2864/2867/2358/2359	22
GO:0031016	BP	GO:0031016	pancreas development	15/1491	79/18986	0.189873417721519	2.41779792680131	3.68641071349668	0.0011122940009287	0.0166814038139286	0.0130310859056175	387597/3549/7474/3280/4825/5122/654/3569/4233/4212/8854/123872/1000/9480/3642	15
GO:0010959	BP	GO:0010959	regulation of metal ion transport	50/1491	408/18986	0.122549019607843	1.56050683184072	3.34117068087022	0.0011256002571069	0.0168354604492899	0.0131514310079912	4878/79570/3208/844/5743/88/6262/6000/3790/151651/54106/846/4638/3280/3627/6373/1950/3596/6690/8614/54209/154215/816/65267/9843/2258/444/286183/5774/6833/2147/51083/7070/6387/3356/2259/84502/5587/3306/6236/57338/482/6347/3759/26251/117532/9002/57817/2864/9992	50
GO:0001935	BP	GO:0001935	endothelial cell proliferation	29/1491	202/18986	0.143564356435644	1.82811057765736	3.45427672262433	0.0011386070781266	0.0169386881408169	0.0132320698397784	1969/2152/3586/7498/84913/7857/5468/7474/2624/2693/1950/2247/9037/6678/654/858/8862/1960/51162/441478/8829/6387/79812/2321/5587/7057/8854/6347/116844	29
GO:0007369	BP	GO:0007369	gastrulation	29/1491	202/18986	0.143564356435644	1.82811057765736	3.45427672262433	0.0011386070781266	0.0169386881408169	0.0132320698397784	1969/6886/8613/3586/3914/83881/84913/8324/7474/3693/6423/2296/3624/8862/2138/8013/1289/4317/8516/4838/5076/2253/145258/4313/23135/3909/3172/4318/6615	29
GO:0071216	BP	GO:0071216	cellular response to biotic stimulus	36/1491	269/18986	0.133828996282528	1.70414307405773	3.39551834212382	0.0011605955012061	0.0172045044859982	0.0134397187683586	2048/80149/5743/3586/3552/3553/7855/3656/1234/4057/54106/7474/941/57088/2693/3576/6372/2919/5196/5473/2921/2920/3627/6373/654/54209/3569/5054/1668/19/4317/57379/1910/6347/1440/4318	36
GO:0006936	BP	GO:0006936	muscle contraction	45/1491	358/18986	0.125698324022346	1.60060924204445	3.34917282330682	0.0011626760104972	0.0172045044859982	0.0134397187683586	388591/4878/80149/51086/844/5743/7139/7135/4608/6262/6869/4638/2693/323/8654/2741/1832/1906/2258/444/2017/5592/6865/3363/80763/3764/6926/51761/3356/1910/5587/384/624/8913/6909/3759/8877/1824/1837/4092/10398/1311/7138/7137/9992	45
GO:0001893	BP	GO:0001893	maternal placenta development	9/1491	35/18986	0.257142857142857	3.27438919229664	3.93160508755922	0.001202527666395	0.0177468777149634	0.0138634068595042	5743/2693/6696/56977/8614/4838/2706/51673/3976	9
GO:0048511	BP	GO:0048511	rhythmic process	39/1491	299/18986	0.130434782608696	1.66092205406351	3.36281669113343	0.0012118631532368	0.0178171452922437	0.0139182980932477	5563/3737/148523/4914/7130/90134/2660/4880/5468/5806/22871/9353/2560/5156/2069/5602/4547/1958/6586/7291/3624/7784/1960/112464/2620/8322/5592/983/3363/153/2/55068/2155/11245/771/4313/7298/3172/268	39
GO:0035850	BP	GO:0035850	epithelial cell differentiation involved in kidney development	11/1491	49/18986	0.224489795918367	2.85859373930659	3.80289267867888	0.0012137107443626	0.0178171452922437	0.0139182980932477	3913/8842/1906/10413/5076/1910/7484/2302/182/4318/3976	11
GO:0001667	BP	GO:0001667	ameboidal-type cell migration	33/1491	241/18986	0.136929460580913	1.74362356712891	3.39161145236014	0.0012384241843483	0.0180368167854803	0.0140898998439942	11221/83881/6869/7145/6405/7474/2247/9037/1906/23500/7291/223117/392255/54566/57124/2348/8829/5979/4838/2253/5801/4254/1910/7057/1000/55612/6385/4318/6615/116844/10501/85360/3036	33
GO:0001894	BP	GO:0001894	tissue homeostasis	36/1491	270/18986	0.133333333333333	1.6978314330427	3.37142141227474	0.0012404853088599	0.0180368167854803	0.0140898998439942	249/387597/5743/55765/3549/54106/2624/8842/323/6696/3360/1436/2296/3569/1365/5166/65267/81501/4781/158046/6833/10413/90952/5950/3375/1280/145226/2103/7082/1003/482/58476/1311/57817/7122/7033	36
GO:0060249	BP	GO:0060249	anatomical structure homeostasis	36/1491	270/18986	0.133333333333333	1.6978314330427	3.37142141227474	0.0012404853088599	0.0180368167854803	0.0140898998439942	249/387597/5743/55765/3549/54106/2624/8842/323/6696/3360/1436/2296/3569/1365/5166/65267/81501/4781/158046/6833/10413/90952/5950/3375/1280/145226/2103/7082/1003/482/58476/1311/57817/7122/7033	36
GO:0048246	BP	GO:0048246	macrophage chemotaxis	10/1491	42/18986	0.238095238095238	3.03184184471911	3.84827280660602	0.0012423016327668	0.0180368167854803	0.0140898998439942	56833/2660/1436/5919/6441/1910/7057/1588/4313/6347	10
GO:0007601	BP	GO:0007601	visual perception	31/1491	222/18986	0.13963963963964	1.77813427109202	3.40451668836155	0.0012449271632436	0.0180368167854803	0.0140898998439942	6004/83872/2034/140469/1421/3913/1259/5470/345193/2741/2978/4935/6247/158046/57010/53904/5950/5076/5149/1280/9478/2700/51761/57096/145226/10265/1411/1277/768206/388531/7078	31
GO:0072088	BP	GO:0072088	nephron epithelium morphogenesis	15/1491	80/18986	0.1875	2.3875754527163	3.63068795155329	0.0012714399261457	0.0183729691411004	0.0143524934645505	388585/5087/55083/3280/2247/170690/2138/5076/2253/51804/79191/9955/7484/25789/3976	15
GO:0008016	BP	GO:0008016	regulation of heart contraction	30/1491	213/18986	0.140845070422535	1.7934839081437	3.39975980042809	0.0012885758456457	0.0185375851818761	0.0144810873042968	388591/4878/80149/51086/6271/7139/6262/2034/10699/8654/1832/1906/8862/2258/444/133/153/80763/3764/552/1910/79191/482/8913/6909/3759/1824/4092/7137/9992	30
GO:0045926	BP	GO:0045926	negative regulation of growth	32/1491	232/18986	0.137931034482759	1.75637734452693	3.3839403408019	0.0012895130438284	0.0185375851818761	0.0144810873042968	11221/2660/6405/7474/3273/4487/9353/6696/6423/9037/6586/8614/54825/5167/3624/2258/81501/56649/8829/5950/153/85004/55384/4504/4499/4495/999/9423/1630/3172/9518/4099	32
GO:0061326	BP	GO:0061326	renal tubule development	18/1491	105/18986	0.171428571428571	2.18292612819776	3.54835388923553	0.0013047111475988	0.0187076024755199	0.0146139004646055	388585/5087/55083/3280/8842/2247/170690/2138/10413/5076/2253/51804/79191/9955/7484/182/25789/3976	18
GO:0010975	BP	GO:0010975	regulation of neuron projection development	54/1491	452/18986	0.119469026548673	1.52128701412012	3.27452788704894	0.0013121348458905	0.0187655573707391	0.0146591733461133	2048/4919/4914/10716/91752/547/129807/5364/6405/7474/22871/2049/3280/1400/9353/6696/6423/9037/1809/347733/577/23072/816/7504/7224/2258/11178/11075/6383/4920/627/57689/8322/120114/7070/8829/5979/6387/50674/85442/23316/51761/5587/4504/999/482/9423/2670/1630/6616/1002/4099/93650/27124	54
GO:0007498	BP	GO:0007498	mesoderm development	22/1491	140/18986	0.157142857142857	2.00101561751461	3.47042311040523	0.0013402838917053	0.0191188568510879	0.0149351618618395	1969/6886/83881/7474/6423/2296/3624/660/2138/23414/8928/10413/8516/4838/5076/2253/6926/79191/23135/6615/268/8463	22
GO:0015816	BP	GO:0015816	glycine transport	6/1491	17/18986	0.352941176470588	4.49425967570127	4.20769806140841	0.0013483007056508	0.0191348353341593	0.0149476438440436	6536/54716/6534/285641/140679/56301	6
GO:0048532	BP	GO:0048532	anatomical structure arrangement	6/1491	17/18986	0.352941176470588	4.49425967570127	4.20769806140841	0.0013483007056508	0.0191348353341593	0.0149476438440436	3737/6405/7020/8829/1959/5076	6
GO:0033002	BP	GO:0033002	muscle cell proliferation	34/1491	252/18986	0.134920634920635	1.71804371200749	3.34983213836854	0.0013623116098528	0.0192843549057998	0.0150644447083085	388585/5743/3586/6869/2660/4880/5468/2047/347/2069/2247/7015/84466/3596/2296/1906/3569/858/27035/8862/23414/8013/10413/5592/983/5950/3479/7057/348093/4313/5345/6909/4318/1991	34
GO:0003401	BP	GO:0003401	axis elongation	8/1491	29/18986	0.275862068965517	3.51275468905386	3.95322410705227	0.0013660626832718	0.0192882489299633	0.0150674866203657	7474/374/10252/6423/3371/10413/10253/51804	8
GO:0033559	BP	GO:0033559	unsaturated fatty acid metabolic process	19/1491	114/18986	0.166666666666667	2.12228929130338	3.50861268960428	0.0013733264307609	0.01934159483323	0.0151091590752703	5743/525/3553/113612/79993/1906/22949/9536/1646/6319/552/1543/246/239/242/4051/66002/8605/1565	19
GO:0051965	BP	GO:0051965	positive regulation of synapse assembly	13/1491	65/18986	0.2	2.54674714956405	3.64662503233818	0.001423111234993	0.0199920107417129	0.0156172473436415	2048/4914/9378/2047/64084/22871/2049/577/7058/575/627/23316/26050	13
GO:0072330	BP	GO:0072330	monocarboxylic acid biosynthetic process	31/1491	224/18986	0.138392857142857	1.76225807224298	3.35022229633198	0.0014409920307162	0.0199978192054032	0.0156217847668808	5563/5743/85414/55258/3553/114880/8309/5947/79993/2264/1906/51085/5166/6718/4023/9420/570/9536/55301/56624/6319/552/10993/11001/8854/1543/54988/246/239/242/1565	31
GO:0051489	BP	GO:0051489	regulation of filopodium assembly	11/1491	50/18986	0.22	2.80142186452046	3.72343227042055	0.0014473579049913	0.0199978192054032	0.0156217847668808	2048/9378/140469/22871/2823/1809/57451/23500/53904/8829/5064	11
GO:0090102	BP	GO:0090102	cochlea development	11/1491	50/18986	0.22	2.80142186452046	3.72343227042055	0.0014473579049913	0.0199978192054032	0.0156217847668808	57822/140469/7474/2624/3280/3198/2138/53904/5076/6909/3249	11
GO:0030449	BP	GO:0030449	regulation of complement activation	7/1491	23/18986	0.304347826086957	3.87548479281486	4.02817768896525	0.001449457192247	0.0199978192054032	0.0156217847668808	1379/55061/3553/5648/54209/2/718	7
GO:0001553	BP	GO:0001553	luteinization	5/1491	12/18986	0.416666666666667	5.30572322825844	4.35556434426595	0.0014703748848088	0.0199978192054032	0.0156217847668808	5156/3624/8322/2/4313	5
GO:0022605	BP	GO:0022605	mammalian oogenesis stage	5/1491	12/18986	0.416666666666667	5.30572322825844	4.35556434426595	0.0014703748848088	0.0199978192054032	0.0156217847668808	7130/4880/5806/2069/268	5
GO:0035812	BP	GO:0035812	renal sodium excretion	5/1491	12/18986	0.416666666666667	5.30572322825844	4.35556434426595	0.0014703748848088	0.0199978192054032	0.0156217847668808	525/10699/1906/80763/1910	5
GO:0048505	BP	GO:0048505	regulation of timing of cell differentiation	5/1491	12/18986	0.416666666666667	5.30572322825844	4.35556434426595	0.0014703748848088	0.0199978192054032	0.0156217847668808	3280/4487/4838/429/182	5
GO:0051798	BP	GO:0051798	positive regulation of hair follicle development	5/1491	12/18986	0.416666666666667	5.30572322825844	4.35556434426595	0.0014703748848088	0.0199978192054032	0.0156217847668808	7474/10468/4488/51083/3872	5
GO:0061309	BP	GO:0061309	cardiac neural crest cell development involved in outflow tract morphogenesis	5/1491	12/18986	0.416666666666667	5.30572322825844	4.35556434426595	0.0014703748848088	0.0199978192054032	0.0156217847668808	3280/1906/7291/2348/182	5
GO:0061370	BP	GO:0061370	testosterone biosynthetic process	5/1491	12/18986	0.416666666666667	5.30572322825844	4.35556434426595	0.0014703748848088	0.0199978192054032	0.0156217847668808	3624/3293/5592/1588/27120	5
GO:0070099	BP	GO:0070099	regulation of chemokine-mediated signaling pathway	5/1491	12/18986	0.416666666666667	5.30572322825844	4.35556434426595	0.0014703748848088	0.0199978192054032	0.0156217847668808	11240/9353/6586/1906/54209	5
GO:0070944	BP	GO:0070944	neutrophil-mediated killing of bacterium	5/1491	12/18986	0.416666666666667	5.30572322825844	4.35556434426595	0.0014703748848088	0.0199978192054032	0.0156217847668808	6372/171389/2147/1610/1991	5
GO:2001233	BP	GO:2001233	regulation of apoptotic signaling pathway	49/1491	403/18986	0.121588089330025	1.5482705996109	3.24770606719346	0.0014829266624241	0.0201192177256521	0.0157166181852084	5743/3586/29949/50486/3552/3553/3625/151112/7857/5468/7474/4487/5196/2247/6423/7015/8870/54209/3624/8326/5054/51384/8406/27035/4824/1191/2138/1515/9966/627/90993/2017/10413/8829/5979/6387/56624/1280/3479/624/7057/51330/26471/4313/388324/5831/4318/6615/23542	49
GO:0019934	BP	GO:0019934	cGMP-mediated signaling	9/1491	36/18986	0.25	3.18343393695506	3.82801691829936	0.0014931278390558	0.0201295033459185	0.0157246530486275	4878/4880/2978/3358/5592/5139/1910/7057/10900	9
GO:0060317	BP	GO:0060317	cardiac epithelial to mesenchymal transition	9/1491	36/18986	0.25	3.18343393695506	3.82801691829936	0.0014931278390558	0.0201295033459185	0.0157246530486275	4487/10252/4488/7291/51384/2253/6926/182/6615	9
GO:0003012	BP	GO:0003012	muscle system process	55/1491	465/18986	0.118279569892473	1.50614078737659	3.22591370797908	0.0014945675578515	0.0201295033459185	0.0157246530486275	388591/4878/80149/51086/844/5743/7139/7135/4608/6262/4211/6869/3553/2660/5468/4638/5028/2693/323/8654/2741/1832/1906/90523/816/2258/444/8013/6833/2017/5592/6865/3363/80763/3764/3479/6926/51761/3356/1910/5587/384/624/8913/6909/3759/8877/1824/1837/4092/10398/1311/7138/7137/9992	55
GO:1901606	BP	GO:1901606	alpha-amino acid catabolic process	17/1491	98/18986	0.173469387755102	2.20891334400964	3.50269539361986	0.0015363667512818	0.0206423707091106	0.0161252919122682	55258/2571/51166/1036/383/169355/2731/1610/10993/89874/384/3067/1428/6898/259307/875/10841	17
GO:1903829	BP	GO:1903829	positive regulation of protein localization	58/1491	497/18986	0.116700201207243	1.48602952389049	3.20531918900397	0.0015479616134877	0.020747920273535	0.0162077445317633	1969/2048/3208/80149/5563/164153/89866/5743/7447/9378/3552/3553/7130/129446/11069/7855/5468/25924/7474/846/5593/4825/1950/7424/85409/7015/5122/3596/22885/654/1906/54209/10268/43/65267/94121/444/81285/3767/6833/2147/10413/983/5950/3479/338442/22873/5587/257364/999/54550/6616/4826/2864/2867/3985/29775/9619	58
GO:0030510	BP	GO:0030510	regulation of BMP signaling pathway	20/1491	124/18986	0.161290322580645	2.05382834642262	3.43695620042942	0.001574029392764	0.020995887260692	0.0164014499984881	388585/7130/5468/7474/11167/8646/3280/4487/6423/10468/4488/6424/375567/25805/348093/4091/5046/1003/4092/164656	20
GO:0031644	BP	GO:0031644	regulation of nervous system process	20/1491	124/18986	0.161290322580645	2.05382834642262	3.43695620042942	0.001574029392764	0.020995887260692	0.0164014499984881	9378/152404/66000/2693/22871/2741/6804/3358/1135/745/1959/80763/552/23316/10810/56853/81832/4099/50944/729956	20
GO:0061005	BP	GO:0061005	cell differentiation involved in kidney development	12/1491	58/18986	0.206896551724138	2.6345660167904	3.63957981460885	0.0015784853452167	0.021004832567404	0.0164084378432471	3913/3280/8842/1906/10413/5076/1910/7484/2302/182/4318/3976	12
GO:0008543	BP	GO:0008543	fibroblast growth factor receptor signaling pathway	16/1491	90/18986	0.177777777777778	2.26377524405693	3.50827240473765	0.0016014989954424	0.021232535971358	0.016586313917169	9378/7474/2250/345193/2247/10252/81848/2264/8862/10251/90993/2253/10253/7057/6909/27006	16
GO:0010595	BP	GO:0010595	positive regulation of endothelial cell migration	21/1491	133/18986	0.157894736842105	2.01058985491899	3.4142684892374	0.001603249697603	0.021232535971358	0.016586313917169	80149/8613/5743/84913/7474/2624/306/1950/2247/7424/9037/10769/6678/1906/4233/25960/8829/5587/7057/9564/51378	21
GO:0060078	BP	GO:0060078	regulation of postsynaptic membrane potential	23/1491	151/18986	0.152317880794702	1.93957564370772	3.3839548557162	0.0016165567090787	0.0213577932825672	0.0166841617242769	3737/9378/152404/66000/22871/2560/2741/2566/6804/4233/2892/2564/1135/8973/2900/2894/153/23316/56853/81832/50944/23542/2897	23
GO:1905952	BP	GO:1905952	regulation of lipid localization	27/1491	188/18986	0.143617021276596	1.82878119782525	3.33388136023653	0.0016452847171881	0.0215920859492052	0.0168671851616369	57540/80149/3552/3553/114880/5468/6696/1950/2180/654/1906/54209/3569/154664/5444/4023/4824/19/9536/51083/51761/7057/1588/10351/114897/718/9619	27
GO:0001947	BP	GO:0001947	heart looping	13/1491	66/18986	0.196969696969697	2.50816007154035	3.58299324565951	0.0016470892235345	0.0215920859492052	0.0168671851616369	388591/57216/3549/7474/8928/2348/4838/2253/6926/123872/388389/6909/54345	13
GO:0072028	BP	GO:0072028	nephron morphogenesis	15/1491	82/18986	0.182926829268293	2.32934190508907	3.52171264121665	0.0016475029778341	0.0215920859492052	0.0168671851616369	388585/5087/55083/3280/2247/170690/2138/5076/2253/51804/79191/9955/7484/25789/3976	15
GO:0016053	BP	GO:0016053	organic acid biosynthetic process	42/1491	334/18986	0.125748502994012	1.60124820780973	3.23632012516656	0.0016521931177921	0.0215920859492052	0.0168671851616369	5563/26227/2328/5743/85414/55258/3553/2571/114880/8309/5947/5352/6507/79993/635/1036/2264/1906/51085/5166/6718/4023/9420/570/9536/55301/56624/6319/552/10993/11001/8854/1543/54988/124975/246/239/242/5831/51733/1565/875	42
GO:0051146	BP	GO:0051146	striated muscle cell differentiation	40/1491	314/18986	0.127388535031847	1.62213194239748	3.24518196572432	0.0016537459953887	0.0215920859492052	0.0168671851616369	127294/844/7139/4608/88/6382/4211/8324/4487/5156/3627/1906/221662/577/64208/858/7504/575/5239/627/170689/5592/983/84665/11155/3764/552/3479/6926/688/5587/51804/79191/23135/1000/115701/10398/9518/7138/11096	40
GO:0050953	BP	GO:0050953	sensory perception of light stimulus	31/1491	226/18986	0.13716814159292	1.74666286806384	3.29647286949022	0.001663281393719	0.0216162950302372	0.0168860966764077	6004/83872/2034/140469/1421/3913/1259/5470/345193/2741/2978/4935/6247/158046/57010/53904/5950/5076/5149/1280/9478/2700/51761/57096/145226/10265/1411/1277/768206/388531/7078	31
GO:0014015	BP	GO:0014015	positive regulation of gliogenesis	14/1491	74/18986	0.189189189189189	2.40908514147951	3.54545122144073	0.0016660990975555	0.0216162950302372	0.0168860966764077	3553/3280/170825/4825/7424/3569/745/1959/443/9423/2670/4099/3976/10215	14
GO:1901617	BP	GO:1901617	organic hydroxy compound biosynthetic process	34/1491	255/18986	0.133333333333333	1.6978314330427	3.2751205134864	0.0016672867675151	0.0216162950302372	0.0168860966764077	5563/114880/7474/8309/5028/165679/23657/10826/2264/654/3624/1644/6718/9420/340485/3293/570/51700/56624/5592/9023/1610/4948/11001/3067/1588/246/239/8877/3642/434/6615/27120/9619	34
GO:0060993	BP	GO:0060993	kidney morphogenesis	17/1491	99/18986	0.171717171717172	2.18660108800954	3.45563606900387	0.001722018421437	0.0222220470245449	0.0173592946376447	388585/5087/55083/3280/80144/2247/170690/2138/5076/2253/51804/79191/9955/7484/2302/25789/3976	17
GO:0061387	BP	GO:0061387	regulation of extent of cell growth	17/1491	99/18986	0.171717171717172	2.18660108800954	3.45563606900387	0.001722018421437	0.0222220470245449	0.0173592946376447	6405/7474/4825/6696/9037/7224/2258/627/2017/8829/6387/4504/999/9423/1630/1002/4099	17
GO:0120255	BP	GO:0120255	olefinic compound biosynthetic process	8/1491	30/18986	0.266666666666667	3.3956628660854	3.83354113352984	0.001736159005939	0.022352543675072	0.0174612352825917	1958/654/3624/3293/133/5592/1588/27120	8
GO:0001890	BP	GO:0001890	placenta development	23/1491	152/18986	0.151315789473684	1.9268152776307	3.34912104379065	0.0017665397689725	0.02265865415173	0.0177003609558525	5743/3586/2034/7855/5468/2624/2693/3280/6696/56977/51294/8614/7262/133/79733/8061/4838/144455/2706/51673/1747/6615/3976	23
GO:0016331	BP	GO:0016331	morphogenesis of embryonic epithelium	22/1491	143/18986	0.153846153846154	1.95903626889542	3.36058725025157	0.0017721852409174	0.02265865415173	0.0177003609558525	388585/57822/57216/7474/7424/7020/7291/51384/133/2348/5979/4838/5076/2253/51804/8854/7041/79191/7484/6385/57167/8463	22
GO:0048813	BP	GO:0048813	dendrite morphogenesis	22/1491	143/18986	0.153846153846154	1.95903626889542	3.36058725025157	0.0017721852409174	0.02265865415173	0.0177003609558525	2048/547/2047/22871/2049/577/23072/816/7224/11178/80243/6383/8322/8829/50674/85442/23316/26050/10642/50944/25830/23542	22
GO:0050727	BP	GO:0050727	regulation of inflammatory response	52/1491	438/18986	0.118721461187215	1.51176771435309	3.1633594625786	0.0018272226854007	0.0233086406466408	0.0182081137773267	58985/56833/5743/3586/11221/64838/8808/3553/2840/7130/5468/11277/54106/7474/1776/2693/10769/3596/8870/54209/5169/3569/7784/5054/4023/55872/3371/9536/171389/4317/3479/3356/1910/90527/1588/145741/388125/55075/26471/1003/246/8877/4318/1991/718/57817/2865/2867/2358/147945/11274/5008	52
GO:0010799	BP	GO:0010799	regulation of peptidyl-threonine phosphorylation	9/1491	37/18986	0.243243243243243	3.09739518190222	3.72799335192884	0.0018375366920098	0.0233329315880147	0.0182270892393024	1116/200734/5470/1950/65267/117854/10253/8877/4092	9
GO:0034110	BP	GO:0034110	regulation of homotypic cell-cell adhesion	9/1491	37/18986	0.243243243243243	3.09739518190222	3.72799335192884	0.0018375366920098	0.0233329315880147	0.0182270892393024	10630/63036/22915/3569/5592/3356/170692/239/114897	9
GO:0090497	BP	GO:0090497	mesenchymal cell migration	12/1491	59/18986	0.203389830508475	2.58991235548887	3.57063492145966	0.0018424261283264	0.0233416040778157	0.01823386396647	6405/9037/1906/7291/223117/2348/8829/5979/4254/1910/1000/10501	12
GO:0048844	BP	GO:0048844	artery morphogenesis	15/1491	83/18986	0.180722891566265	2.30127754478679	3.46841266680556	0.0018678687274314	0.0236100309077837	0.0184435521389825	4638/3280/2296/1906/3198/2138/8928/2348/8829/2253/64220/6909/4092/182/1311	15
GO:0018958	BP	GO:0018958	phenol-containing compound metabolic process	19/1491	117/18986	0.162393162393162	2.06787161716739	3.38239778552067	0.001877047000195	0.0236721222820056	0.0184920563320654	7173/2034/7474/23657/6620/1644/4129/115111/7038/1610/4948/90527/3067/1543/1428/3642/434/3249/6822	19
GO:0170035	BP	GO:0170035	L-amino acid catabolic process	14/1491	75/18986	0.186666666666667	2.37696400625978	3.48805337040862	0.0019033377615964	0.0239040418500147	0.0186732259654866	55258/2571/51166/1036/383/2731/1610/10993/384/3067/6898/259307/875/10841	14
GO:0050730	BP	GO:0050730	regulation of peptidyl-tyrosine phosphorylation	24/1491	162/18986	0.148148148148148	1.88647937004744	3.307937782	0.0019040523513617	0.0239040418500147	0.0186732259654866	388585/8613/941/3273/3280/374/1950/6423/1436/654/54209/5154/3569/8829/2253/9052/4254/3479/3356/8651/1440/51378/3976/5008	24
GO:0030539	BP	GO:0030539	male genitalia development	7/1491	24/18986	0.291666666666667	3.71400625978091	3.88384190969028	0.0019090610765873	0.0239128214762596	0.0186800843849033	5156/654/4920/3293/2253/6926/7484	7
GO:0002688	BP	GO:0002688	regulation of leukocyte chemotaxis	20/1491	126/18986	0.158730158730159	2.02122789647941	3.35756359381723	0.0019175631000566	0.0239652199148966	0.0187210167046778	11240/56833/7130/2660/7474/9353/3576/3627/7424/1436/1906/3569/5054/5919/6387/2155/7057/1588/6347/2358	20
GO:1901605	BP	GO:1901605	alpha-amino acid metabolic process	29/1491	209/18986	0.138755980861244	1.76688199371669	3.25443595751339	0.0019347164210018	0.0241252616182909	0.0188460371890852	26227/55258/2571/5352/23657/51166/635/1036/383/169355/2731/570/92292/1610/10993/89874/384/374569/4948/3067/1428/6898/1800/443/5831/3172/259307/875/10841	29
GO:0001666	BP	GO:0001666	response to hypoxia	40/1491	317/18986	0.126182965299685	1.60678053600256	3.18044502875429	0.0019720785452384	0.0245360175953552	0.0191669092501584	205/5743/6262/2034/3552/2660/4880/5468/846/5352/7424/7015/1958/8614/1906/54209/7291/3624/1365/212/4824/5179/768/133/3767/8322/6387/5328/3764/2155/7057/1543/64506/4313/4504/3291/6517/51378/3976/875	40
GO:0006813	BP	GO:0006813	potassium ion transport	33/1491	248/18986	0.133064516129032	1.69440838579866	3.21341139193546	0.0019988063832945	0.0248129230892648	0.0193832207380358	4878/3737/480/284525/343450/88/6000/3790/90134/3769/285335/6507/54209/51305/57582/3767/6833/50801/51083/3758/3764/3356/259232/123041/482/3759/26251/6616/57419/3785/3249/9992/3772	33
GO:0045214	BP	GO:0045214	sarcomere organization	11/1491	52/18986	0.211538461538462	2.69367486973121	3.57024219264869	0.0020253123188619	0.0250165540081518	0.0195422920024602	127294/844/7139/4608/88/1906/84665/11155/5587/51804/7138	11
GO:2000628	BP	GO:2000628	regulation of miRNA metabolic process	16/1491	92/18986	0.173913043478261	2.21456273875135	3.40909466152409	0.002028424236623	0.0250165540081518	0.0195422920024602	80149/3586/4613/84913/5468/2624/2247/7015/1958/7291/3569/8862/4781/7003/8061/4091	16
GO:0030509	BP	GO:0030509	BMP signaling pathway	25/1491	172/18986	0.145348837209302	1.8508336842762	3.27231782339688	0.0020287347817027	0.0250165540081518	0.0195422920024602	388585/7130/5468/7474/11167/8646/3280/4487/6423/10468/1958/4488/654/6424/375567/392255/25805/348093/4091/5046/1003/1747/4092/1311/164656	25
GO:0050731	BP	GO:0050731	positive regulation of peptidyl-tyrosine phosphorylation	19/1491	118/18986	0.161016949152542	2.05034728142869	3.34116662541767	0.0020763026511289	0.0255463490268609	0.0199561543175372	388585/8613/941/3280/374/1950/1436/654/54209/3569/8829/2253/4254/3479/3356/1440/51378/3976/5008	19
GO:0022612	BP	GO:0022612	gland morphogenesis	20/1491	127/18986	0.15748031496063	2.00531271619217	3.3184162029086	0.0021118522677461	0.0259262571542547	0.0202529288276163	1969/7474/374/59350/1436/4488/5154/3569/4824/9420/4781/3371/8829/2253/6926/4313/9423/6909/284217/3249	20
GO:0006942	BP	GO:0006942	regulation of striated muscle contraction	17/1491	101/18986	0.168316831683168	2.14330205656381	3.36318165992091	0.0021502528291652	0.0263394104835278	0.0205756736389046	388591/4878/80149/51086/844/7135/4608/6262/8654/1832/2258/444/5587/3759/1824/4092/7137	17
GO:0043277	BP	GO:0043277	apoptotic cell clearance	10/1491	45/18986	0.222222222222222	2.82971905507117	3.58737159323913	0.0021714845706976	0.0263683547108213	0.0205982841287975	375033/11277/84466/91937/54209/575/7057/246/6347/718	10
GO:0003338	BP	GO:0003338	metanephros morphogenesis	8/1491	31/18986	0.258064516129032	3.28612535427619	3.71882842472964	0.0021811271962996	0.0263683547108213	0.0205982841287975	388585/55083/3280/80144/5076/7484/2302/3976	8
GO:0042744	BP	GO:0042744	hydrogen peroxide catabolic process	8/1491	31/18986	0.258064516129032	3.28612535427619	3.71882842472964	0.0021811271962996	0.0263683547108213	0.0205982841287975	7173/137902/3047/3048/3046/3050/4504/4025	8
GO:0051491	BP	GO:0051491	positive regulation of filopodium assembly	8/1491	31/18986	0.258064516129032	3.28612535427619	3.71882842472964	0.0021811271962996	0.0263683547108213	0.0205982841287975	140469/22871/2823/1809/57451/53904/8829/5064	8
GO:0060037	BP	GO:0060037	pharyngeal system development	8/1491	31/18986	0.258064516129032	3.28612535427619	3.71882842472964	0.0021811271962996	0.0263683547108213	0.0205982841287975	3280/1906/4824/2138/2348/2253/51804/6909	8
GO:0099505	BP	GO:0099505	regulation of presynaptic membrane potential	8/1491	31/18986	0.258064516129032	3.28612535427619	3.71882842472964	0.0021811271962996	0.0263683547108213	0.0205982841287975	3737/846/2560/2741/2892/3767/2900/3764	8
GO:0009071	BP	GO:0009071	serine family amino acid catabolic process	5/1491	13/18986	0.384615384615385	4.89759067223856	4.10380814506492	0.0022356956873434	0.0265529169832187	0.02074245945441	55258/1036/2731/10993/875	5
GO:0014816	BP	GO:0014816	skeletal muscle satellite cell differentiation	5/1491	13/18986	0.384615384615385	4.89759067223856	4.10380814506492	0.0022356956873434	0.0265529169832187	0.02074245945441	2660/2047/84466/688/51804	5
GO:0021781	BP	GO:0021781	glial cell fate commitment	5/1491	13/18986	0.384615384615385	4.89759067223856	4.10380814506492	0.0022356956873434	0.0265529169832187	0.02074245945441	388585/6886/4781/429/10215	5
GO:0031650	BP	GO:0031650	regulation of heat generation	5/1491	13/18986	0.384615384615385	4.89759067223856	4.10380814506492	0.0022356956873434	0.0265529169832187	0.02074245945441	5743/3553/9536/3356/1910	5
GO:0040034	BP	GO:0040034	regulation of development, heterochronic	5/1491	13/18986	0.384615384615385	4.89759067223856	4.10380814506492	0.0022356956873434	0.0265529169832187	0.02074245945441	3280/4487/4838/429/182	5
GO:0043652	BP	GO:0043652	engulfment of apoptotic cell	5/1491	13/18986	0.384615384615385	4.89759067223856	4.10380814506492	0.0022356956873434	0.0265529169832187	0.02074245945441	84466/54209/575/7057/246	5
GO:0048853	BP	GO:0048853	forebrain morphogenesis	5/1491	13/18986	0.384615384615385	4.89759067223856	4.10380814506492	0.0022356956873434	0.0265529169832187	0.02074245945441	5013/7474/8820/170825/2253	5
GO:0061029	BP	GO:0061029	eyelid development in camera-type eye	5/1491	13/18986	0.384615384615385	4.89759067223856	4.10380814506492	0.0022356956873434	0.0265529169832187	0.02074245945441	57822/7020/7291/3624/64220	5
GO:0001837	BP	GO:0001837	epithelial to mesenchymal transition	27/1491	192/18986	0.140625	1.79068158953722	3.21462100997256	0.0022394602898083	0.0265529169832187	0.02074245945441	10630/200734/3553/7474/4487/10252/6423/4488/2296/1906/7291/3569/51384/25805/2253/3479/6926/10253/145258/7041/80320/1277/4092/182/6615/116844/3249	27
GO:0072175	BP	GO:0072175	epithelial tube formation	20/1491	128/18986	0.15625	1.98964621059691	3.27962572451334	0.0023225013271738	0.0274788056812101	0.0214657400186327	388585/57822/57216/8820/1950/2247/7291/133/2348/5979/4838/79812/5076/2253/51804/79191/7484/6385/57167/8463	20
GO:0009636	BP	GO:0009636	response to toxic substance	35/1491	270/18986	0.12962962962963	1.65066944879151	3.14356850106877	0.002328643047567	0.0274928516403185	0.0214767123625559	5743/7173/6382/3625/10058/6529/2560/23657/493869/1644/5444/5446/4129/137902/5179/259/9536/3047/3048/3046/983/10202/145226/1543/3050/26471/4504/4499/4495/999/23135/146802/4025/7298/84203	35
GO:0002443	BP	GO:0002443	leukocyte mediated immunity	56/1491	485/18986	0.115463917525773	1.47028701418131	3.06283360677959	0.0023402032876333	0.0275706752506952	0.0215375061760512	911/913/2205/2215/3586/1379/55061/91543/3553/7855/9390/11277/54106/1776/941/2624/6372/306/3426/3596/10814/54209/383/135250/80328/80329/3569/7784/1191/8013/64170/171389/2147/57379/1610/3503/28457/28450/28468/28434/28395/28394/28423/28388/28392/28391/28461/2302/4092/182/1991/718/57126/5819/259307/326	56
GO:0071674	BP	GO:0071674	mononuclear cell migration	31/1491	231/18986	0.134199134199134	1.70885631247804	3.16441049295325	0.0023527339914243	0.0276595782169786	0.021606954898942	11240/56833/2660/6364/1234/7474/347/9353/5196/3627/6373/1436/54209/3569/5054/5919/7499/9420/4920/5979/6387/6441/9023/2321/1910/7057/1588/4313/6347/2358/326	31
GO:0035094	BP	GO:0035094	response to nicotine	11/1491	53/18986	0.207547169811321	2.64285081558534	3.49633867425437	0.0023776625203382	0.0278749497102429	0.0217751975997155	4914/6869/4825/23657/3596/1906/1135/8973/5179/3767/4313	11
GO:0170039	BP	GO:0170039	proteinogenic amino acid metabolic process	25/1491	174/18986	0.14367816091954	1.82955973388222	3.2091642961187	0.002381100407759	0.0278749497102429	0.0217751975997155	26227/55258/2571/5352/23657/51166/635/1036/383/169355/2731/570/92292/1610/10993/384/374569/4948/3067/6898/443/5831/259307/875/10841	25
GO:0048640	BP	GO:0048640	negative regulation of developmental growth	17/1491	102/18986	0.166666666666667	2.12228929130338	3.31776069657986	0.0023957266282238	0.0279871306526618	0.021862830482052	11221/2660/6405/7474/6696/9037/8614/2258/8829/5950/153/4504/999/9423/1630/9518/4099	17
GO:0006814	BP	GO:0006814	sodium ion transport	33/1491	251/18986	0.131474103585657	1.67415649274131	3.1387583611147	0.0024316545870842	0.0283471666044762	0.0221440813569506	4878/79570/6536/480/284525/525/151258/6529/54716/285335/1259/201780/6534/1906/154215/6446/5446/65267/2258/286183/5774/6540/41/1910/259232/2259/123041/115584/482/83959/57419/64849/6527	33
GO:0030239	BP	GO:0030239	myofibril assembly	14/1491	77/18986	0.181818181818182	2.31522468142186	3.37596690809891	0.0024621388316609	0.0285341835685235	0.0222901742248826	127294/844/7139/4608/88/5156/1906/5239/84665/11155/5587/51804/10398/7138	14
GO:0046394	BP	GO:0046394	carboxylic acid biosynthetic process	41/1491	331/18986	0.123867069486405	1.57729053069677	3.0931284323161	0.0024634396648654	0.0285341835685235	0.0222901742248826	5563/26227/5743/85414/55258/3553/2571/114880/8309/5947/5352/6507/79993/635/1036/2264/1906/51085/5166/6718/4023/9420/570/9536/55301/56624/6319/552/10993/11001/8854/1543/54988/124975/246/239/242/5831/51733/1565/875	41
GO:0007350	BP	GO:0007350	blastoderm segmentation	7/1491	25/18986	0.28	3.56544600938967	3.74704935479636	0.0024739070274715	0.0285341835685235	0.0222901742248826	7855/6405/7474/221400/8829/6926/5046	7
GO:0046697	BP	GO:0046697	decidualization	7/1491	25/18986	0.28	3.56544600938967	3.74704935479636	0.0024739070274715	0.0285341835685235	0.0222901742248826	5743/2693/6696/8614/2706/51673/3976	7
GO:0032963	BP	GO:0032963	collagen metabolic process	18/1491	111/18986	0.162162162162162	2.06493012126815	3.28493113447916	0.0024785504559431	0.0285341835685235	0.0222901742248826	3549/4880/55214/9509/3569/3624/1289/90993/2147/4317/4312/64386/4313/5345/1277/4318/5657/164656	18
GO:0035249	BP	GO:0035249	synaptic transmission, glutamatergic	18/1491	111/18986	0.162162162162162	2.06493012126815	3.28493113447916	0.0024785504559431	0.0285341835685235	0.0222901742248826	9890/4914/5743/9378/22871/2914/2892/4920/6833/2900/2894/3764/3356/440279/6347/23025/23542/2897	18
GO:0032368	BP	GO:0032368	regulation of lipid transport	23/1491	156/18986	0.147435897435897	1.87740975769145	3.21237877771322	0.0024909654561609	0.0285456133525696	0.0222991028797757	57540/3552/3553/114880/5468/6696/1950/2180/654/1906/54209/154664/5444/4824/19/9536/51083/51761/7057/1588/10351/114897/9619	23
GO:0071772	BP	GO:0071772	response to BMP	26/1491	184/18986	0.141304347826087	1.79933222523547	3.18069010916511	0.0024977259688161	0.0285456133525696	0.0222991028797757	388585/7130/5468/7474/11167/8646/3280/4487/6423/10468/1958/4488/654/6424/375567/392255/25805/1280/348093/4091/5046/1003/1747/4092/1311/164656	26
GO:0071773	BP	GO:0071773	cellular response to BMP stimulus	26/1491	184/18986	0.141304347826087	1.79933222523547	3.18069010916511	0.0024977259688161	0.0285456133525696	0.0222991028797757	388585/7130/5468/7474/11167/8646/3280/4487/6423/10468/1958/4488/654/6424/375567/392255/25805/1280/348093/4091/5046/1003/1747/4092/1311/164656	26
GO:0071300	BP	GO:0071300	cellular response to retinoic acid	13/1491	69/18986	0.188405797101449	2.39910963364729	3.39889156480161	0.0025001203981526	0.0285456133525696	0.0222991028797757	7483/8324/7474/19/3371/8322/10413/5979/5076/8854/7484/1277/8463	13
GO:0015695	BP	GO:0015695	organic cation transport	19/1491	120/18986	0.158333333333333	2.01617482673821	3.25991509648061	0.002528566199314	0.0288111167145662	0.0225065073138989	6536/204962/148641/54716/5028/2693/6534/285641/80736/7432/6804/6570/220963/6865/6579/146802/140679/56301/2865	19
GO:0008544	BP	GO:0008544	epidermis development	47/1491	393/18986	0.119592875318066	1.52286407162227	3.05771842424782	0.0025493931832882	0.0288839419012627	0.0225633964866879	388585/1969/57822/5453/4610/7062/3918/3914/3552/7474/3280/2069/2247/10468/4488/2296/1832/80736/222662/5154/6424/3624/4233/51384/375791/51083/10413/25833/1308/100287284/5744/29986/9333/1775/239/242/124842/3866/3872/1747/3909/7053/55612/182/6615/54345/43847	47
GO:0007613	BP	GO:0007613	memory	20/1491	129/18986	0.155038759689922	1.97422259656128	3.24118561118073	0.002550573352247	0.0288839419012627	0.0225633964866879	5743/6869/6529/10769/54209/6446/2258/6833/50801/8516/41/23316/3356/57338/6517/81832/6616/50944/729956/6285	20
GO:0051209	BP	GO:0051209	release of sequestered calcium ion into cytosol	20/1491	129/18986	0.155038759689922	1.97422259656128	3.24118561118073	0.002550573352247	0.0288839419012627	0.0225633964866879	844/6262/2829/1234/2815/23007/3627/6373/2247/3596/3358/444/2147/7070/3356/84502/5587/57338/5332/9002	20
GO:0072593	BP	GO:0072593	reactive oxygen species metabolic process	32/1491	242/18986	0.132231404958678	1.68379976830681	3.12530670411789	0.002559400155269	0.0288875940067735	0.0225662494180826	80149/55765/29949/7173/7498/7020/1906/8870/5446/5166/4129/27035/137902/575/10811/3047/3048/3046/2147/6441/5076/384/7057/90527/1543/3050/4504/239/4025/57126/2358/875	32
GO:0034762	BP	GO:0034762	regulation of transmembrane transport	56/1491	487/18986	0.114989733059548	1.46424887449268	3.02990047355927	0.0025613076682884	0.0288875940067735	0.0225662494180826	4878/2048/3208/6536/844/88/6262/6000/3790/3553/3769/54106/22871/3627/6373/2180/7015/3596/1906/54209/5167/4988/65267/9843/2258/444/760/8013/5774/3767/2147/51083/7070/3758/3764/3479/2259/84502/5587/3306/7057/146395/6236/57338/482/6347/3759/117532/4318/718/9002/57817/50944/23542/9992/3772	56
GO:0046661	BP	GO:0046661	male sex differentiation	25/1491	175/18986	0.142857142857143	1.81910510683146	3.17789735327893	0.0025759710443532	0.0289533025129858	0.0226175792221407	4914/6382/3552/3625/54106/7474/5156/6423/11086/10184/654/3624/4824/23414/4920/3293/2253/50846/4254/6926/51804/8747/26471/7484/268	25
GO:0008038	BP	GO:0008038	neuron recognition	10/1491	46/18986	0.217391304347826	2.76820342343919	3.50516369365044	0.0025827869424991	0.0289533025129858	0.0226175792221407	2048/57549/152330/2049/9037/51294/57453/50863/8829/84665	10
GO:0048713	BP	GO:0048713	regulation of oligodendrocyte differentiation	10/1491	46/18986	0.217391304347826	2.76820342343919	3.50516369365044	0.0025827869424991	0.0289533025129858	0.0226175792221407	388585/85414/11221/3280/170825/4825/23500/745/443/10215	10
GO:0003015	BP	GO:0003015	heart process	34/1491	262/18986	0.129770992366412	1.65246952452629	3.10455036651056	0.0026175653887137	0.0292840127862355	0.0228759216271719	388591/4878/80149/51086/6271/7139/7135/6262/2034/11277/10699/8654/1832/1906/10268/8862/2258/444/133/10413/153/80763/3764/552/1910/79191/482/8913/6909/3759/1824/4092/7137/9992	34
GO:0015850	BP	GO:0015850	organic hydroxy compound transport	37/1491	292/18986	0.126712328767123	1.61352131051147	3.08430350952896	0.0026468436989079	0.0295519832701013	0.0230852533137839	3737/114880/5468/5028/2693/201780/6696/4547/1950/654/54209/7432/154664/6804/5444/4129/6570/1191/8973/225689/19/51083/6387/5950/6579/3356/1588/366/64220/115584/85320/10351/114897/5205/2865/23539/9619	37
GO:0051223	BP	GO:0051223	regulation of protein transport	52/1491	446/18986	0.116591928251121	1.48465080467859	3.02363004146886	0.0026816900223351	0.0297795324164744	0.0232630088856297	63036/80149/89866/5743/91543/7447/91461/3552/3553/3625/11069/5468/25924/131177/846/111/2693/347/4825/23657/7424/5122/3596/654/54209/51715/4988/3569/6804/43/94121/444/81285/3767/6833/2147/983/5950/3479/9478/338442/5587/3429/64285/999/55612/6616/4826/3172/2864/2867/9619	52
GO:0090276	BP	GO:0090276	regulation of peptide hormone secretion	28/1491	204/18986	0.137254901960784	1.7477676516616	3.13471446807015	0.00268754871812	0.0297795324164744	0.0232630088856297	63036/7447/3553/3625/11069/25924/131177/846/111/2693/4825/6690/3569/6804/94121/3358/3767/6833/2147/5950/5587/116/6616/4826/3172/2864/2865/2867	28
GO:0035767	BP	GO:0035767	endothelial cell chemotaxis	8/1491	32/18986	0.25	3.18343393695506	3.60870811570621	0.0027109104788139	0.0297795324164744	0.0232630088856297	3273/2247/9037/4233/1960/8829/5587/7057	8
GO:0045987	BP	GO:0045987	positive regulation of smooth muscle contraction	8/1491	32/18986	0.25	3.18343393695506	3.60870811570621	0.0027109104788139	0.0297795324164744	0.0232630088856297	5743/6869/2693/1906/2017/6865/80763/8877	8
GO:0060325	BP	GO:0060325	face morphogenesis	8/1491	32/18986	0.25	3.18343393695506	3.60870811570621	0.0027109104788139	0.0297795324164744	0.0232630088856297	4487/5156/444/5083/64220/4313/1277/7122	8
GO:0003180	BP	GO:0003180	aortic valve morphogenesis	9/1491	39/18986	0.230769230769231	2.93855440334314	3.53775064248243	0.002715524130967	0.0297795324164744	0.0232630088856297	4878/9353/171019/6586/7291/4091/182/6615/11096	9
GO:0035633	BP	GO:0035633	maintenance of blood-brain barrier	9/1491	39/18986	0.230769230769231	2.93855440334314	3.53775064248243	0.002715524130967	0.0297795324164744	0.0232630088856297	5743/3569/1365/65267/6833/90952/7082/1003/7122	9
GO:0050974	BP	GO:0050974	detection of mechanical stimulus involved in sensory perception	9/1491	39/18986	0.230769230769231	2.93855440334314	3.53775064248243	0.002715524130967	0.0297795324164744	0.0232630088856297	4914/222662/8989/50801/6387/3356/63895/117532/3249	9
GO:0060323	BP	GO:0060323	head morphogenesis	9/1491	39/18986	0.230769230769231	2.93855440334314	3.53775064248243	0.002715524130967	0.0297795324164744	0.0232630088856297	3549/4487/5156/444/5083/64220/4313/1277/7122	9
GO:0002066	BP	GO:0002066	columnar/cuboidal epithelial cell development	11/1491	54/18986	0.203703703703704	2.59390913381524	3.42412287043273	0.0027780058454753	0.0303994344185297	0.0237472604709251	7855/54106/7474/2624/4825/654/10413/688/7298/1000/3642	11
GO:0035924	BP	GO:0035924	cellular response to vascular endothelial growth factor stimulus	14/1491	78/18986	0.179487179487179	2.28554231371133	3.3212229450192	0.0027884865956085	0.0303994344185297	0.0237472604709251	7498/3273/5156/7424/2296/1960/25960/8829/2321/10253/5587/4495/10266/8877	14
GO:0072078	BP	GO:0072078	nephron tubule morphogenesis	14/1491	78/18986	0.179487179487179	2.28554231371133	3.3212229450192	0.0027884865956085	0.0303994344185297	0.0237472604709251	388585/5087/55083/3280/2247/170690/2138/5076/2253/51804/79191/9955/7484/25789	14
GO:0051283	BP	GO:0051283	negative regulation of sequestering of calcium ion	20/1491	130/18986	0.153846153846154	1.95903626889542	3.20308948758679	0.0027971750817239	0.0304343618205608	0.0237745448638577	844/6262/2829/1234/2815/23007/3627/6373/2247/3596/3358/444/2147/7070/3356/84502/5587/57338/5332/9002	20
GO:0046847	BP	GO:0046847	filopodium assembly	13/1491	70/18986	0.185714285714286	2.3648366388809	3.33965949256128	0.0028541598649926	0.0309831326890812	0.0242032306273556	2048/9378/140469/22871/2823/1809/57451/23500/2245/9576/53904/8829/5064	13
GO:1905517	BP	GO:1905517	macrophage migration	12/1491	62/18986	0.193548387096774	2.46459401570715	3.37204824355306	0.0028587788676896	0.0309831326890812	0.0242032306273556	56833/2660/1436/54209/5919/4920/6441/1910/7057/1588/4313/6347	12
GO:0043270	BP	GO:0043270	positive regulation of monoatomic ion transport	29/1491	215/18986	0.134883720930233	1.71757365900831	3.08908004669488	0.0029594941794014	0.0319834639183468	0.0249846637925756	4878/2048/844/88/6000/846/4638/5028/3627/6373/3596/1906/54209/65267/9843/2258/444/6833/2147/51083/7070/6387/6865/3306/482/6347/3759/9002/2864	29
GO:0001906	BP	GO:0001906	cell killing	34/1491	264/18986	0.128787878787879	1.63995081600715	3.05674766558911	0.0029626059567544	0.0319834639183468	0.0249846637925756	911/913/2215/1379/6364/9390/4057/1776/3273/3576/6372/2919/5196/5473/2921/2920/3627/6373/3596/9547/383/135250/80328/80329/1668/171389/2147/6387/1610/6367/1991/718/57817/5819	34
GO:0030317	BP	GO:0030317	flagellated sperm motility	27/1491	196/18986	0.137755102040816	1.75413706730177	3.0981474438598	0.0030080773512855	0.0323484907408597	0.0252698134079844	7802/480/257177/257044/92749/6869/401024/255101/151651/9389/285335/54514/202500/286207/9576/219681/219670/6865/80217/6866/22873/338879/161502/146279/64518/26074/64800	27
GO:0097722	BP	GO:0097722	sperm motility	27/1491	196/18986	0.137755102040816	1.75413706730177	3.0981474438598	0.0030080773512855	0.0323484907408597	0.0252698134079844	7802/480/257177/257044/92749/6869/401024/255101/151651/9389/285335/54514/202500/286207/9576/219681/219670/6865/80217/6866/22873/338879/161502/146279/64518/26074/64800	27
GO:0032409	BP	GO:0032409	regulation of transporter activity	30/1491	225/18986	0.133333333333333	1.6978314330427	3.07397933957412	0.0030202097580592	0.0324161391633867	0.0253226586250394	4878/2048/3208/6536/844/88/54106/22871/1906/54209/6446/4988/65267/2258/444/5774/51083/2259/84502/3306/146395/6236/57338/482/6347/4318/57817/50944/23542/9992	30
GO:0007218	BP	GO:0007218	neuropeptide signaling pathway	18/1491	113/18986	0.15929203539823	2.02838268549349	3.20081561323464	0.0030271959532164	0.032428398348259	0.0253322351866397	4878/84109/1363/2741/4988/4852/4935/27344/5179/11251/51083/2834/53831/6866/57105/6447/283869/116	18
GO:0045840	BP	GO:0045840	positive regulation of mitotic nuclear division	10/1491	47/18986	0.212765957446809	2.70930547825963	3.4251314262274	0.0030541512694305	0.0325913180655198	0.0254595039018525	3552/3553/2069/1950/1906/2253/3479/9787/8877/11065	10
GO:0055078	BP	GO:0055078	sodium ion homeostasis	10/1491	47/18986	0.212765957446809	2.70930547825963	3.4251314262274	0.0030541512694305	0.0325913180655198	0.0254595039018525	480/525/3552/10699/6507/1906/80763/1910/482/66002	10
GO:0050927	BP	GO:0050927	positive regulation of positive chemotaxis	7/1491	26/18986	0.269230769230769	3.42831347056699	3.61709075459197	0.0031589567197487	0.0336450112051547	0.0262826220263162	2152/7857/846/3576/7424/6387/2155	7
GO:0001558	BP	GO:0001558	regulation of cell growth	48/1491	408/18986	0.117647058823529	1.49808655856709	2.96908460607814	0.0032026388946149	0.0340449103950542	0.0265950130430013	127833/6405/55540/7474/3273/4487/9353/4825/6696/6423/9037/6586/54825/1906/80736/5167/6446/3624/7224/2258/81501/3371/7003/627/2147/2017/10413/8829/6387/85004/552/3479/9362/55384/51760/4504/999/9564/9423/3872/8877/4092/1630/3172/1002/23025/3249/4099	48
GO:0045600	BP	GO:0045600	positive regulation of fat cell differentiation	13/1491	71/18986	0.183098591549296	2.33152908058681	3.28143500355967	0.003248062687264	0.0343959920832598	0.0268692690762421	252995/80149/5743/5468/6423/5919/3358/4023/84935/3356/688/201501/27120	13
GO:0061371	BP	GO:0061371	determination of heart left/right asymmetry	13/1491	71/18986	0.183098591549296	2.33152908058681	3.28143500355967	0.003248062687264	0.0343959920832598	0.0268692690762421	388591/57216/3549/7474/8928/2348/4838/2253/6926/123872/388389/6909/54345	13
GO:0048715	BP	GO:0048715	negative regulation of oligodendrocyte differentiation	5/1491	14/18986	0.357142857142857	4.54776276707866	3.87658383531078	0.0032545771584456	0.0343993307661237	0.0268718771698831	388585/11221/3280/4825/23500	5
GO:0045923	BP	GO:0045923	positive regulation of fatty acid metabolic process	9/1491	40/18986	0.225	2.86509054325956	3.44713504990399	0.0032639696931858	0.0344330186834382	0.0268981933090644	5743/85414/3553/5468/2693/7291/51085/552/9518	9
GO:0002791	BP	GO:0002791	regulation of peptide secretion	28/1491	207/18986	0.135265700483092	1.72243768569549	3.05095978723381	0.0033190269720058	0.0348812133857202	0.0272483115444975	63036/7447/3553/3625/11069/25924/131177/846/111/2693/4825/6690/3569/6804/94121/3358/3767/6833/2147/5950/5587/116/6616/4826/3172/2864/2865/2867	28
GO:0090087	BP	GO:0090087	regulation of peptide transport	28/1491	207/18986	0.135265700483092	1.72243768569549	3.05095978723381	0.0033190269720058	0.0348812133857202	0.0272483115444975	63036/7447/3553/3625/11069/25924/131177/846/111/2693/4825/6690/3569/6804/94121/3358/3767/6833/2147/5950/5587/116/6616/4826/3172/2864/2865/2867	28
GO:0048566	BP	GO:0048566	embryonic digestive tract development	8/1491	33/18986	0.242424242424242	3.08696624189582	3.50284210832809	0.0033359753713365	0.0349705082655647	0.0273180664202361	91461/3549/5156/3576/5919/8854/348093/64220	8
GO:0051282	BP	GO:0051282	regulation of sequestering of calcium ion	20/1491	132/18986	0.151515151515152	1.92935390118489	3.12790453416578	0.0033506130767583	0.0349705082655647	0.0273180664202361	844/6262/2829/1234/2815/23007/3627/6373/2247/3596/3358/444/2147/7070/3356/84502/5587/57338/5332/9002	20
GO:0007605	BP	GO:0007605	sensory perception of sound	24/1491	169/18986	0.142011834319527	1.80834117128808	3.08141369362195	0.003352732095383	0.0349705082655647	0.0273180664202361	7809/4919/9381/525/140469/6507/7020/222662/3198/2138/8322/53904/119467/1280/283310/2706/10253/1428/1277/332/5205/113278/117532/3249	24
GO:1990138	BP	GO:1990138	neuron projection extension	24/1491	169/18986	0.142011834319527	1.80834117128808	3.08141369362195	0.003352732095383	0.0349705082655647	0.0273180664202361	127833/3913/6405/7474/66000/9353/4825/9037/6586/1906/7224/2017/9576/8829/6387/9362/51760/4504/999/9423/1002/23025/4099/6285	24
GO:0071347	BP	GO:0071347	cellular response to interleukin-1	15/1491	88/18986	0.170454545454545	2.170523139	3.21292483863772	0.0033705799134384	0.0350907090800558	0.0274119642214662	80149/7850/8808/3553/3625/3656/3280/3576/1958/1906/3569/4824/260434/4313/6347	15
GO:0003184	BP	GO:0003184	pulmonary valve morphogenesis	6/1491	20/18986	0.3	3.82012072434608	3.68368065916203	0.0034427638578041	0.0356415982219312	0.0278423047259179	9353/171019/4091/64220/182/11096	6
GO:0043116	BP	GO:0043116	negative regulation of vascular permeability	6/1491	20/18986	0.3	3.82012072434608	3.68368065916203	0.0034427638578041	0.0356415982219312	0.0278423047259179	9353/133/6833/5139/10266/7122	6
GO:0051797	BP	GO:0051797	regulation of hair follicle development	6/1491	20/18986	0.3	3.82012072434608	3.68368065916203	0.0034427638578041	0.0356415982219312	0.0278423047259179	7474/10468/4488/51083/3872/55612	6
GO:0010466	BP	GO:0010466	negative regulation of peptidase activity	27/1491	198/18986	0.136363636363636	1.7364185110664	3.04091418935361	0.0034696467539904	0.0358530164579015	0.028007459243228	462/5743/7035/7079/4057/5918/5276/50859/6690/340267/5054/27344/259/5076/144568/2/5858/7057/117166/1800/5345/124857/332/5055/140686/4318/7078	27
GO:0051222	BP	GO:0051222	positive regulation of protein transport	33/1491	257/18986	0.1284046692607	1.63507112715202	2.99239406243128	0.0035428747715814	0.0365416581923895	0.0285454085489581	80149/89866/5743/7447/3552/3553/11069/5468/25924/846/4825/7424/5122/3596/654/54209/43/94121/444/81285/6833/2147/983/5950/3479/338442/5587/999/6616/4826/2864/2867/9619	33
GO:0006911	BP	GO:0006911	phagocytosis, engulfment	10/1491	48/18986	0.208333333333333	2.65286161412922	3.34716564576208	0.0035915645793643	0.0369751240276298	0.0288840209702611	51454/2624/84466/91937/54209/575/19/7057/246/718	10
GO:0006690	BP	GO:0006690	icosanoid metabolic process	19/1491	124/18986	0.153225806451613	1.95113692910149	3.1020383699394	0.0036829965528399	0.0377972235007867	0.0295262240472422	5743/525/3553/113612/1906/22949/9536/1646/552/1543/1800/124975/246/239/242/4051/66002/8605/1565	19
GO:0032835	BP	GO:0032835	glomerulus development	13/1491	72/18986	0.180555555555556	2.29914673224532	3.22418468100057	0.0036850419740359	0.0377972235007867	0.0295262240472422	3913/3280/8842/5156/2028/1958/2296/1906/5979/5076/1910/2302/182	13
GO:0050866	BP	GO:0050866	negative regulation of cell activation	29/1491	219/18986	0.132420091324201	1.6862024506246	2.98170067878651	0.003873728069381	0.039659256562722	0.0309807966395632	80149/387597/3586/3549/941/5156/8654/54209/383/5169/5154/10457/3624/441478/2147/51083/2615/5592/6441/384/8651/170692/239/2302/114897/4092/7056/6385/259307	29
GO:0150077	BP	GO:0150077	regulation of neuroinflammatory response	9/1491	41/18986	0.219512195121951	2.79521028610689	3.35928693273784	0.0038959007933251	0.0398128057130039	0.0311007453075756	5743/3553/54209/3569/4317/3479/26471/8877/4318	9
GO:0048639	BP	GO:0048639	positive regulation of developmental growth	24/1491	171/18986	0.140350877192982	1.78719098215021	3.01865307167219	0.0039066768002962	0.0398495396412574	0.0311294409125775	127833/2693/2247/9037/1906/7784/170302/7224/23414/627/10413/8829/6387/983/2253/3479/51761/9362/51760/9423/6909/4092/1002/23025	24
GO:0019755	BP	GO:0019755	one-carbon compound transport	7/1491	27/18986	0.259259259259259	3.30133889758303	3.49334835867521	0.0039798167908935	0.040299276227497	0.0314807636283129	57127/760/3047/3048/3046/366/3050	7
GO:0050926	BP	GO:0050926	regulation of positive chemotaxis	7/1491	27/18986	0.259259259259259	3.30133889758303	3.49334835867521	0.0039798167908935	0.040299276227497	0.0314807636283129	2152/7857/846/3576/7424/6387/2155	7
GO:0072010	BP	GO:0072010	glomerular epithelium development	7/1491	27/18986	0.259259259259259	3.30133889758303	3.49334835867521	0.0039798167908935	0.040299276227497	0.0314807636283129	3913/8842/2296/1906/1910/2302/182	7
GO:2000737	BP	GO:2000737	negative regulation of stem cell differentiation	7/1491	27/18986	0.259259259259259	3.30133889758303	3.49334835867521	0.0039798167908935	0.040299276227497	0.0314807636283129	388585/3280/117854/10413/6926/2103/182	7
GO:0045927	BP	GO:0045927	positive regulation of growth	33/1491	259/18986	0.127413127413127	1.62244509528212	2.94444858358487	0.0039984159700836	0.0404138619635594	0.0315702750739228	127833/29842/2693/2247/6423/9037/1906/80736/7784/170302/7224/23414/7003/627/2147/10413/8829/6387/983/2253/552/3479/51761/9362/51760/9423/3872/6909/8877/4092/1002/23025/3249	33
GO:0016055	BP	GO:0016055	Wnt signaling pathway	54/1491	476/18986	0.113445378151261	1.44458346718969	2.86774627627354	0.0040065985160109	0.0404229366642635	0.0315773639979583	4878/8613/5563/4919/57216/7483/6382/8324/7855/3485/7474/8820/152573/27123/1950/2247/6423/1363/85409/7015/9037/1958/11063/1906/23500/6424/23072/8326/51384/25960/4920/56033/441478/2348/8322/10413/25805/1910/2262/145258/7041/92162/7484/1747/1277/147111/1000/115701/343637/55612/6615/164284/79816/27120	54
GO:0002444	BP	GO:0002444	myeloid leukocyte mediated immunity	18/1491	116/18986	0.155172413793103	1.9759245125928	3.07784269684138	0.0040368101028205	0.0405801798198393	0.031700198328404	2205/2215/1776/2624/6372/306/3596/10814/383/3569/8013/64170/171389/2147/1610/1991/718/57126	18
GO:0060840	BP	GO:0060840	artery development	18/1491	116/18986	0.155172413793103	1.9759245125928	3.07784269684138	0.0040368101028205	0.0405801798198393	0.031700198328404	4638/3280/2296/1906/3198/4824/2138/8928/2348/8829/1959/2253/4091/64220/6909/4092/182/1311	18
GO:0170033	BP	GO:0170033	L-amino acid metabolic process	25/1491	181/18986	0.138121546961326	1.75880328008567	2.99446310969313	0.0040519256889637	0.0406584731429651	0.0317613590694824	26227/55258/2571/5352/23657/51166/635/1036/383/169355/2731/570/92292/1610/10993/384/374569/4948/3067/6898/443/5831/259307/875/10841	25
GO:0030517	BP	GO:0030517	negative regulation of axon extension	8/1491	34/18986	0.235294117647059	2.99617311713418	3.40092681411598	0.0040672502277387	0.0407385767395709	0.031823933949892	6405/7474/9037/8829/4504/999/9423/4099	8
GO:0032722	BP	GO:0032722	positive regulation of chemokine production	13/1491	73/18986	0.178082191780822	2.26765157152963	3.167876681	0.0041684407798404	0.0416768970942971	0.0325569258063218	3553/54106/7474/1958/1436/7291/3569/4023/64170/116/2865/2867/326	13
GO:0033628	BP	GO:0033628	regulation of cell adhesion mediated by integrin	10/1491	49/18986	0.204081632653061	2.59872158118781	3.27116489621519	0.0042012706909032	0.041854310707041	0.0326955167818943	1969/2046/3273/6423/5054/340485/5979/5328/55612/3976	10
GO:1905314	BP	GO:1905314	semi-lunar valve development	10/1491	49/18986	0.204081632653061	2.59872158118781	3.27116489621519	0.0042012706909032	0.041854310707041	0.0326955167818943	4878/9353/171019/6586/7291/4091/64220/182/6615/11096	10
GO:0036293	BP	GO:0036293	response to decreased oxygen levels	40/1491	331/18986	0.120845921450151	1.53882002994807	2.88700310487027	0.004259819208535	0.042361535462654	0.0330917477848468	205/5743/6262/2034/3552/2660/4880/5468/846/5352/7424/7015/1958/8614/1906/54209/7291/3624/1365/212/4824/5179/768/133/3767/8322/6387/5328/3764/2155/7057/1543/64506/4313/4504/3291/6517/51378/3976/875	40
GO:0001755	BP	GO:0001755	neural crest cell migration	11/1491	57/18986	0.192982456140351	2.45738760045654	3.21688704314158	0.0043138761153348	0.04259376968682	0.033273163219608	6405/9037/1906/7291/223117/2348/8829/5979/4254/1910/10501	11
GO:0050982	BP	GO:0050982	detection of mechanical stimulus	11/1491	57/18986	0.192982456140351	2.45738760045654	3.21688704314158	0.0043138761153348	0.04259376968682	0.033273163219608	4914/222662/8989/50801/6387/3356/63895/1000/117532/3249/10343	11
GO:0051703	BP	GO:0051703	biological process involved in intraspecies interaction between organisms	11/1491	57/18986	0.192982456140351	2.45738760045654	3.21688704314158	0.0043138761153348	0.04259376968682	0.033273163219608	9378/2571/4057/54209/22941/2894/552/9369/94235/50944/23542	11
GO:0099024	BP	GO:0099024	plasma membrane invagination	11/1491	57/18986	0.192982456140351	2.45738760045654	3.21688704314158	0.0043138761153348	0.04259376968682	0.033273163219608	51454/2624/84466/91937/54209/575/19/7057/257364/246/718	11
GO:0046683	BP	GO:0046683	response to organophosphorus	20/1491	135/18986	0.148148148148148	1.88647937004744	3.01755691249951	0.0043499169317111	0.0428733375738283	0.0334915545008631	5743/6382/3553/3625/5028/374/1036/5167/7425/5207/5179/444/3767/8061/5139/3764/366/1277/7298/7056	20
GO:0061333	BP	GO:0061333	renal tubule morphogenesis	14/1491	82/18986	0.170731707317073	2.1740524447498	3.1103174588103	0.00446794585555	0.0439585665823527	0.0343393076393335	388585/5087/55083/3280/2247/170690/2138/5076/2253/51804/79191/9955/7484/25789	14
GO:0060070	BP	GO:0060070	canonical Wnt signaling pathway	40/1491	332/18986	0.120481927710843	1.53418502985786	2.86656581727442	0.004486758357166	0.0440655258830343	0.034422861508728	4878/7483/6382/8324/7855/3485/7474/8820/152573/27123/1950/2247/6423/85409/9037/1958/1906/23500/6424/23072/8326/51384/25960/441478/2348/8322/10413/25805/1910/2262/92162/7484/1277/147111/1000/343637/55612/6615/79816/27120	40
GO:0140354	BP	GO:0140354	lipid import into cell	6/1491	21/18986	0.285714285714286	3.63821021366293	3.53126061169959	0.0045038225506682	0.0441549670205973	0.0344927306372547	9890/2180/80763/7057/11001/64220	6
GO:0061307	BP	GO:0061307	cardiac neural crest cell differentiation involved in heart development	5/1491	15/18986	0.333333333333333	4.24457858260675	3.66983014407406	0.0045692844094033	0.044639012654541	0.0348708547033415	3280/1906/7291/2348/182	5
GO:0061308	BP	GO:0061308	cardiac neural crest cell development involved in heart development	5/1491	15/18986	0.333333333333333	4.24457858260675	3.66983014407406	0.0045692844094033	0.044639012654541	0.0348708547033415	3280/1906/7291/2348/182	5
GO:0016049	BP	GO:0016049	cell growth	55/1491	490/18986	0.112244897959184	1.42929686965329	2.81063210263633	0.0046220664487371	0.0450753017997229	0.0352116726221432	127833/4211/3913/6405/55540/7474/66000/668/3273/4487/9353/4825/6696/6423/9037/6586/54825/1906/80736/5167/6446/3624/7224/2258/81501/3371/7003/627/2147/2017/10413/9576/8829/6387/5592/85004/552/3479/9362/55384/51760/4504/999/9564/9423/3872/8877/4092/1630/3172/1002/23025/3249/4099/6285	55
GO:0071248	BP	GO:0071248	cellular response to metal ion	25/1491	183/18986	0.136612021857924	1.73958138631424	2.93484448480444	0.0046795652825766	0.0455559785140661	0.0355871649744239	3208/5563/5743/9378/3625/10058/54106/7474/8820/22871/2741/654/7020/1906/2978/444/9362/1543/4504/4499/4495/999/27132/1800/246	25
GO:0060411	BP	GO:0060411	cardiac septum morphogenesis	13/1491	74/18986	0.175675675675676	2.23700763137383	3.11248063618136	0.0047017267121307	0.045691561340829	0.0356930788101287	3280/9353/171019/6586/4488/23414/8829/2253/6926/4091/6909/4092/182	13
GO:0051208	BP	GO:0051208	sequestering of calcium ion	20/1491	136/18986	0.147058823529412	1.87260819820886	2.9813997784955	0.004733373599486	0.0459186889922168	0.035870505120875	844/6262/2829/1234/2815/23007/3627/6373/2247/3596/3358/444/2147/7070/3356/84502/5587/57338/5332/9002	20
GO:0034765	BP	GO:0034765	regulation of monoatomic ion transmembrane transport	42/1491	354/18986	0.11864406779661	1.5107822073685	2.83201013281327	0.0048064931131587	0.046546649711899	0.0363610519702175	4878/2048/3208/6536/844/88/6262/6000/3790/3769/54106/3627/6373/3596/1906/54209/65267/9843/2258/444/5774/3767/2147/51083/7070/3758/3764/2259/84502/5587/3306/6236/57338/482/6347/3759/117532/4318/9002/57817/9992/3772	42
GO:0090100	BP	GO:0090100	positive regulation of transmembrane receptor protein serine/threonine kinase signaling pathway	17/1491	109/18986	0.155963302752294	1.98599548360499	3.01376118892651	0.0048515082505836	0.046849824136578	0.0365978840747841	388585/84913/3280/4487/4488/654/3624/392255/1028/8516/4838/7057/7041/1003/55612/268/116844	17
GO:0035150	BP	GO:0035150	regulation of tube size	22/1491	155/18986	0.141935483870968	1.80736894485191	2.94637721168331	0.004869911591621	0.046849824136578	0.0365978840747841	4878/5743/6869/4880/846/5028/2296/1906/133/5592/3363/153/3764/552/3356/1910/624/4313/5345/7484/1311/875	22
GO:0001655	BP	GO:0001655	urogenital system development	12/1491	66/18986	0.181818181818182	2.31522468142186	3.12462930095092	0.0048754616100979	0.046849824136578	0.0365978840747841	2048/5087/7474/2624/2049/4824/9420/3371/5076/1588/4313/268	12
GO:0090303	BP	GO:0090303	positive regulation of wound healing	12/1491	66/18986	0.181818181818182	2.31522468142186	3.12462930095092	0.0048754616100979	0.046849824136578	0.0365978840747841	2152/4638/3273/1365/5054/2147/5328/2155/7057/5345/55612/7056	12
GO:0048660	BP	GO:0048660	regulation of smooth muscle cell proliferation	24/1491	174/18986	0.137931034482759	1.75637734452693	2.92605712320354	0.0048800141198309	0.046849824136578	0.0365978840747841	388585/5743/3586/6869/4880/5468/347/2069/2247/7015/3596/1906/3569/27035/8862/8013/5592/3479/7057/348093/4313/5345/4318/1991	24
GO:0021953	BP	GO:0021953	central nervous system neuron differentiation	27/1491	203/18986	0.133004926108374	1.6936495822224	2.9006332287105	0.0048917873128141	0.046881740585157	0.036622816387908	388585/2048/6886/9378/10716/7474/2624/2047/2049/3280/9353/2560/170825/4825/6423/1436/4852/3624/170302/4781/8829/2253/85442/429/7484/1630/10215	27
GO:0016486	BP	GO:0016486	peptide hormone processing	8/1491	35/18986	0.228571428571429	2.91056817093034	3.30268872469156	0.0049160569125813	0.0469521511323815	0.0366778193061143	10699/2028/1363/5122/4224/27344/6447/5046	8
GO:0048333	BP	GO:0048333	mesodermal cell differentiation	8/1491	35/18986	0.228571428571429	2.91056817093034	3.30268872469156	0.0049160569125813	0.0469521511323815	0.0366778193061143	6886/6423/3624/2138/8516/4838/5076/23135	8
GO:0021544	BP	GO:0021544	subpallium development	7/1491	28/18986	0.25	3.18343393695506	3.37528120822049	0.0049525984150698	0.0469917203027788	0.0367087297297461	170825/23657/3624/93986/2253/429/26050	7
GO:0045686	BP	GO:0045686	negative regulation of glial cell differentiation	7/1491	28/18986	0.25	3.18343393695506	3.37528120822049	0.0049525984150698	0.0469917203027788	0.0367087297297461	388585/11221/3280/4825/23500/54209/2147	7
GO:0072207	BP	GO:0072207	metanephric epithelium development	7/1491	28/18986	0.25	3.18343393695506	3.37528120822049	0.0049525984150698	0.0469917203027788	0.0367087297297461	388585/3913/3280/10413/5076/7484/3976	7
GO:0072132	BP	GO:0072132	mesenchyme morphogenesis	11/1491	58/18986	0.189655172413793	2.41501884872453	3.15072868651793	0.0049540739551496	0.0469917203027788	0.0367087297297461	72/7474/4487/4488/2296/7291/2253/6926/6909/6615/11096	11
GO:0019233	BP	GO:0019233	sensory perception of pain	14/1491	83/18986	0.168674698795181	2.14785904180101	3.05949246280293	0.0049954977366175	0.0472231975136127	0.0368895538050587	3737/4914/2047/4988/84197/5179/8989/9536/50801/6387/3375/80763/3356/6347	14
GO:0120193	BP	GO:0120193	tight junction organization	14/1491	83/18986	0.168674698795181	2.14785904180101	3.05949246280293	0.0049954977366175	0.0472231975136127	0.0368895538050587	1969/2048/7855/10686/1365/8777/6833/90952/7082/9080/1003/10266/6615/7122	14
GO:0009582	BP	GO:0009582	detection of abiotic stimulus	21/1491	146/18986	0.143835616438356	1.83156473085086	2.94455173416822	0.0050172662253784	0.0473483168105871	0.0369872937989771	54112/4914/9293/6869/2047/222662/2978/8989/50801/57010/6387/644168/51761/3356/123041/63895/1000/117532/388531/3249/10343	21
GO:0043588	BP	GO:0043588	skin development	39/1491	324/18986	0.12037037037037	1.53276448816355	2.82368229347522	0.0050477110712077	0.0475547516708523	0.0371485554306741	1969/57822/5453/7062/3552/10058/7474/2069/80144/10468/4488/9509/2296/1832/5154/3624/4233/51384/1289/375791/51083/10413/25833/51761/26050/29986/1775/239/242/3872/1747/1277/7053/55612/182/6615/54345/1311/54101	39
GO:0051235	BP	GO:0051235	maintenance of location	41/1491	345/18986	0.118840579710145	1.51328453814676	2.80879650081175	0.0051418506585843	0.0483595411940411	0.0377772364175738	80149/844/3586/6262/4052/3553/63924/5468/2829/1234/152404/2815/23007/3627/6373/2247/3596/54209/5167/3569/11013/3358/4023/444/19/2147/7070/2583/3356/22873/84502/5587/64714/57338/5332/718/9002/2867/8605/9087/9619	41
GO:0030901	BP	GO:0030901	midbrain development	15/1491	92/18986	0.16304347826087	2.07615256757939	3.02059815937711	0.0051869913797482	0.0487015485046073	0.038044403779149	11240/284612/6271/5013/7474/3280/4487/2247/6423/83741/4129/9118/1152/7484/4099	15
GO:0051048	BP	GO:0051048	negative regulation of secretion	24/1491	175/18986	0.137142857142857	1.74634090255821	2.89559271344103	0.0052462196417612	0.0491744472840083	0.0384138202076327	91543/7447/3553/3625/131177/5028/2693/1950/1906/4988/3624/4129/65267/94121/3767/6833/5592/6865/80763/41/64285/2867/3976/5008	24
GO:1905039	BP	GO:1905039	carboxylic acid transmembrane transport	22/1491	156/18986	0.141025641025641	1.79578324648747	2.91352722062507	0.0052604848377414	0.0492250090465888	0.0384533177630588	6536/6519/151258/54716/23657/2180/6507/6534/285641/115111/114571/220963/387700/6540/89874/7057/2670/64849/80131/6511/56301/23539	22
GO:0032414	BP	GO:0032414	positive regulation of ion transmembrane transporter activity	13/1491	75/18986	0.173333333333333	2.20718086295551	3.05796757110756	0.0052884856856298	0.0493641797870604	0.0385620343851646	4878/2048/844/88/1906/54209/65267/2258/444/51083/3306/482/6347	13
GO:0120162	BP	GO:0120162	positive regulation of cold-induced thermogenesis	16/1491	101/18986	0.158415841584158	2.01722546500123	2.99230986969341	0.0052931495716887	0.0493641797870604	0.0385620343851646	249/50486/2104/2034/5746/79054/2180/3596/43/10912/3934/6319/153/283455/23135/116	16
GO:0043603	BP	GO:0043603	amide metabolic process	53/1491	472/18986	0.11228813559322	1.42984744625948	2.76072005145064	0.0053186064113185	0.0494530555252944	0.0386314618381998	8613/2949/284486/7498/8708/129807/165679/10699/2028/23657/1363/51166/2180/79993/5122/285848/4224/383/5166/27344/1191/340485/9615/570/229/30815/1056/2348/4837/56624/653308/387700/2583/3479/6252/384/641371/641372/6447/79094/11001/5046/54988/1800/124975/242/10351/8877/2525/653689/9514/9619/10841	53
GO:0048675	BP	GO:0048675	axon extension	17/1491	110/18986	0.154545454545455	1.96794097920858	2.97219558030855	0.0053294156071591	0.0494530555252944	0.0386314618381998	3913/6405/7474/9353/4825/9037/6586/1906/7224/2017/8829/6387/4504/999/9423/1002/4099	17
GO:0048709	BP	GO:0048709	oligodendrocyte differentiation	17/1491	110/18986	0.154545454545455	1.96794097920858	2.97219558030855	0.0053294156071591	0.0494530555252944	0.0386314618381998	388585/85414/11221/2840/4336/3280/170825/4825/23500/1191/745/429/10810/443/4099/10215/116448	17
GO:2001234	BP	GO:2001234	negative regulation of apoptotic signaling pathway	31/1491	244/18986	0.127049180327869	1.61781068927225	2.83549909875432	0.0053807936153165	0.0495563043490828	0.0387121171779691	5743/3586/29949/3552/3553/7857/5196/2247/6423/7015/8870/8326/5054/51384/1191/2138/627/90993/2017/10413/8829/6387/56624/1280/3479/624/7057/5831/4318/6615/23542	31
GO:0001659	BP	GO:0001659	temperature homeostasis	25/1491	185/18986	0.135135135135135	1.72077510105679	2.87595650882363	0.0053863762473557	0.0495563043490828	0.0387121171779691	249/5743/50486/2104/2034/3552/3553/5746/79054/2180/3596/1958/3910/43/10912/3934/9536/6319/153/283455/3356/1910/23135/116/11096	25
GO:0052547	BP	GO:0052547	regulation of peptidase activity	41/1491	346/18986	0.11849710982659	1.50891088341223	2.78897090143568	0.0054035605390077	0.0495563043490828	0.0387121171779691	2152/462/5743/7498/7035/7079/4057/668/5918/5276/50859/6690/340267/1365/5054/27344/4824/444/340485/259/9966/64170/5979/4838/5076/144568/2/5858/56616/7057/10017/117166/1800/5345/124857/332/5055/140686/4318/5988/7078	41
GO:0009624	BP	GO:0009624	response to nematode	4/1491	10/18986	0.4	5.0934942991281	3.7798886218626	0.0054119878240303	0.0495563043490828	0.0387121171779691	5743/3596/383/1543	4
GO:0010496	BP	GO:0010496	intercellular transport	4/1491	10/18986	0.4	5.0934942991281	3.7798886218626	0.0054119878240303	0.0495563043490828	0.0387121171779691	2048/10686/2700/2706	4
GO:0048843	BP	GO:0048843	negative regulation of axon extension involved in axon guidance	4/1491	10/18986	0.4	5.0934942991281	3.7798886218626	0.0054119878240303	0.0495563043490828	0.0387121171779691	6405/7474/9037/8829	4
GO:0072173	BP	GO:0072173	metanephric tubule morphogenesis	4/1491	10/18986	0.4	5.0934942991281	3.7798886218626	0.0054119878240303	0.0495563043490828	0.0387121171779691	388585/3280/5076/7484	4
GO:0097104	BP	GO:0097104	postsynaptic membrane assembly	4/1491	10/18986	0.4	5.0934942991281	3.7798886218626	0.0054119878240303	0.0495563043490828	0.0387121171779691	2048/9378/22871/1000	4
GO:0030307	BP	GO:0030307	positive regulation of cell growth	23/1491	166/18986	0.13855421686747	1.76431278433654	2.88737044961289	0.0054654743222759	0.0499636194634418	0.0390303013251233	127833/6423/9037/1906/80736/7224/7003/627/2147/10413/8829/6387/552/3479/9362/51760/9423/3872/8877/4092/1002/23025/3249	23
GO:0062023	CC	GO:0062023	collagen-containing extracellular matrix	91/1568	430/19960	0.211627906976744	2.69393687707641	10.3683170284896	1.34 ¡Á 10?1?	7.18 ¡Á 10?1?	6.24 ¡Á 10?1?	4878/4146/64129/1307/127435/2152/462/9068/3918/83872/3898/3914/7044/4052/6694/3913/7474/5352/3273/55214/5196/80144/22915/84570/166752/6423/10085/6678/91522/9509/81578/3910/7058/340267/375567/7784/43/5054/136227/5644/5919/8406/1191/6383/1306/259/5004/3371/23452/84929/1289/51162/954/2147/22917/4317/11095/170689/6387/79812/84171/1308/340706/2/5858/1280/83729/2262/10082/2155/7057/8483/5046/653808/704…	91
GO:0005604	CC	GO:0005604	basement membrane	27/1568	92/19960	0.293478260869565	3.73585847382431	7.67959654724266	1.09 ¡Á 10??	2.92 ¡Á 10??	2.54 ¡Á 10??	3918/83872/3898/3914/3913/55214/80144/166752/6678/91522/3910/7058/340267/375567/43/1306/3371/1289/954/79812/1308/340706/1280/9423/284217/3909/7078	27
GO:0097060	CC	GO:0097060	synaptic membrane	71/1568	453/19960	0.15673289183223	1.99514574041537	6.25559302239772	1.53 ¡Á 10??	2.73 ¡Á 10??	2.37 ¡Á 10??	339453/84966/2048/6536/9890/3737/57549/57216/55061/88/9381/9378/6869/6529/5364/55799/152404/846/66000/64084/5028/2693/22871/2560/2823/1007/6534/2741/2566/57451/577/1607/375567/6804/9162/2892/2564/1135/8973/320/3767/6833/57689/8061/22941/2900/8516/8829/2894/3764/23109/41/3356/26050/9369/399694/440279/146395/3759/1000/1630/81832/6616/6511/85360/23025/50944/93650/729956/114794/2897	71
GO:0031091	CC	GO:0031091	platelet alpha granule	24/1568	91/19960	0.263736263736264	3.35725498990805	6.5806257744576	8.9 ¡Á 10??	1.19 ¡Á 10??	1.03 ¡Á 10??	6403/7044/88/5627/3273/5196/5473/22915/1950/7424/10184/6678/340205/7058/5154/5054/94121/1191/5004/2/3479/7057/5345/3674	24
GO:0009897	CC	GO:0009897	external side of plasma membrane	62/1568	407/19960	0.152334152334152	1.93915158200873	5.58925775439502	3.48 ¡Á 10??	3.71 ¡Á 10??	3.23 ¡Á 10??	84966/2152/911/913/2205/2215/6403/6382/165530/79054/3568/1238/10663/2829/1234/9034/941/5156/3627/2028/11086/3596/2676/2741/79908/153579/5169/135250/80328/80329/3563/6247/2675/19/2147/2206/57124/2348/2615/7070/8516/6387/5328/2253/55068/8747/7057/80381/3681/1003/10462/6517/482/3674/762/7056/2015/10332/94025/80274/89766/9619	62
GO:0045211	CC	GO:0045211	postsynaptic membrane	51/1568	321/19960	0.158878504672897	2.02245851611673	5.39220589428512	1.06 ¡Á 10??	9.44 ¡Á 10??	8.21 ¡Á 10??	339453/84966/2048/6536/9890/3737/57549/57216/55061/88/6869/6529/5364/152404/66000/64084/5028/22871/2560/1007/2741/2566/57451/577/1607/375567/2892/2564/1135/8973/57689/22941/2900/8516/8829/2894/23109/41/3356/26050/399694/146395/3759/1000/1630/81832/50944/93650/729956/114794/2897	51
GO:0031093	CC	GO:0031093	platelet alpha granule lumen	18/1568	67/19960	0.26865671641791	3.41989034419738	5.7930981390479	2.67 ¡Á 10??	0.0002035233764466	0.0001769245200334	7044/88/5627/3273/5196/5473/22915/1950/7424/6678/5154/5054/1191/5004/2/3479/7057/5345	18
GO:0016323	CC	GO:0016323	basolateral plasma membrane	42/1568	264/19960	0.159090909090909	2.02516233766234	4.89591114744774	8.9 ¡Á 10??	0.0005940581621347	0.0005164195732335	55966/10630/1187/6536/7809/8613/23632/57127/9381/525/54106/846/6578/5028/4547/85409/1832/5167/9053/9843/115111/1015/768/19/114571/2348/387700/6540/6579/7082/366/771/4025/10351/1000/115701/83959/64849/28231/5064/54831/23539	42
GO:0005788	CC	GO:0005788	endoplasmic reticulum lumen	47/1568	314/19960	0.14968152866242	1.90538476537112	4.72159656050461	1.41 ¡Á 10??	0.0008388795304526	0.0007292447721853	1307/844/462/5743/4052/7857/6694/3913/7474/11167/55214/6696/4547/84570/493869/340075/8614/91522/1906/81578/5154/340267/3569/7425/136227/1191/5179/444/6383/1306/3371/1289/627/2147/1308/1280/2155/7057/11001/29106/64714/23491/1277/147111/1000/718/11096	47
GO:0009925	CC	GO:0009925	basal plasma membrane	45/1568	298/19960	0.151006711409396	1.9222538008492	4.68352323408457	1.7 ¡Á 10??	0.0009101072141517	0.0007911635746913	55966/10630/1187/6536/7809/8613/23632/57127/9381/525/54106/846/6578/5028/4547/85409/6507/1832/5167/9053/4233/57477/9843/115111/1015/768/19/114571/2348/387700/6540/6579/7082/366/771/4025/10351/1000/115701/83959/64849/28231/5064/54831/23539	45
GO:0045178	CC	GO:0045178	basal part of cell	46/1568	317/19960	0.145110410094637	1.84719629176592	4.43953728870939	3.83 ¡Á 10??	0.001860495727922	0.0016173440094887	55966/10630/1187/6536/7809/8613/23632/57127/9381/525/54106/846/6578/5028/4547/85409/6507/1832/1906/5167/9053/4233/57477/9843/115111/1015/768/19/114571/2348/387700/6540/6579/7082/366/771/4025/10351/1000/115701/83959/64849/28231/5064/54831/23539	46
GO:0005912	CC	GO:0005912	adherens junction	31/1568	189/19960	0.164021164021164	2.08792247057553	4.38775601424005	7.11 ¡Á 10??	0.0031636058213711	0.0027501481711505	55966/84966/8613/83872/114800/117583/9223/1016/1007/1004/1832/57477/65267/1015/5239/90952/11155/27289/7082/84978/1003/999/3909/1000/1824/4092/28316/182/1002/5819/11135	31
GO:0099634	CC	GO:0099634	postsynaptic specialization membrane	27/1568	157/19960	0.171974522292994	2.18916547510724	4.36771772790674	8.96 ¡Á 10??	0.0036825287296296	0.0032012520594651	339453/84966/9890/57549/57216/88/152404/66000/64084/22871/2560/2566/577/2892/57689/2900/8516/2894/41/26050/146395/1000/1630/81832/729956/114794/2897	27
GO:0098839	CC	GO:0098839	postsynaptic density membrane	23/1568	125/19960	0.184	2.34224489795918	4.3954020364256	0.0001019017944416	0.0038868255879869	0.00337884897359	339453/84966/9890/57549/57216/88/152404/66000/64084/577/2892/57689/2900/8516/2894/41/26050/146395/1630/81832/729956/114794/2897	23
GO:0098636	CC	GO:0098636	protein complex involved in cell adhesion	14/1568	58/19960	0.241379310344828	3.07266009852217	4.61553088797729	0.0001213799837279	0.0043211274207157	0.0037563910753708	9378/3913/941/3693/22871/22915/3371/8516/5328/79812/3681/3674/284217/284359	14
GO:0098984	CC	GO:0098984	neuron to neuron synapse	53/1568	412/19960	0.128640776699029	1.63754458093917	3.81800014548573	0.0002587485647199	0.0086357333475272	0.0075071129632555	339453/84966/2048/6536/9890/57549/57216/88/7781/119/11069/6854/152404/66000/64084/5028/22871/10486/577/816/9162/6247/1821/2892/11178/5179/575/8777/57689/22941/2900/8516/389941/2894/41/9478/26050/6252/64506/6457/146395/482/201191/9229/1000/1630/81832/5064/50944/729956/114794/23542/2897	53
GO:0042734	CC	GO:0042734	presynaptic membrane	29/1568	186/19960	0.155913978494624	1.98472130787799	3.93958506005976	0.0002931229898596	0.0090704226201278	0.0078849918696557	84966/2048/6536/3737/9381/9378/6529/55799/846/5028/2560/2823/1007/6804/8973/320/3767/6833/8061/2900/3764/3356/9369/440279/1000/6616/6511/23025/2897	29
GO:0042581	CC	GO:0042581	specific granule	26/1568	160/19960	0.1625	2.06855867346939	3.96235797774006	0.0003057445827009	0.0090704226201278	0.0078849918696557	6518/1116/4057/5806/2919/306/2444/383/5004/3934/4317/5328/4973/53831/10562/11001/64386/222487/6616/1991/116844/199675/1084/1088/57126/2358	26
GO:0016342	CC	GO:0016342	catenin complex	9/1568	31/19960	0.290322580645161	3.69568795260039	4.3856669717586	0.0004582874645712	0.01288028979374	0.0111969402701347	1016/1007/1004/1015/1003/999/1000/28316/1002	9
GO:0005796	CC	GO:0005796	Golgi lumen	19/1568	106/19960	0.179245283018868	2.28171929149018	3.86322305359691	0.0005555119902889	0.0148321701407137	0.0128937256693371	6382/7474/5627/9957/5154/1668/6383/4958/727897/2147/283463/2262/10082/2155/5046/653808/6385/94025/1463	19
GO:0016324	CC	GO:0016324	apical plasma membrane	51/1568	408/19960	0.125	1.59119897959184	3.52286582188333	0.0006551523135504	0.0166595874017104	0.0144823142995353	55966/6518/10630/6536/23632/57216/257177/6519/525/117583/3485/9390/54716/54106/846/5028/8842/5593/2028/54825/80736/222662/5169/56302/4935/57477/245972/115111/8777/340990/22941/2348/7070/6579/123041/771/115584/85320/1800/482/146802/762/1000/5205/113278/83959/182/66002/3249/23539/9992	51
GO:0014069	CC	GO:0014069	postsynaptic density	46/1568	359/19960	0.128133704735376	1.63108976181002	3.52311795507184	0.0006956682556022	0.0168857658405284	0.0146789330488331	339453/84966/6536/9890/57549/57216/88/119/6854/152404/66000/64084/5028/22871/10486/577/816/9162/1821/2892/11178/575/8777/57689/22941/2900/8516/2894/41/9478/26050/6252/64506/6457/146395/201191/9229/1000/1630/81832/5064/50944/729956/114794/23542/2897	46
GO:0098858	CC	GO:0098858	actin-based cell projection	33/1568	234/19960	0.141025641025641	1.79519884877028	3.57266336049275	0.0007506036523412	0.0174270587108789	0.0151494833264293	10630/55740/88/525/72/140469/2047/22871/6286/8842/5156/4547/23657/2823/57451/54825/222662/5154/8326/29999/2258/25960/768/53904/4254/283446/1800/10642/63895/5205/117532/6616/5064	33
GO:0034774	CC	GO:0034774	secretory granule lumen	42/1568	324/19960	0.12962962962963	1.65013227513228	3.44489238225087	0.0009213134352523	0.0204992239343641	0.017820141445012	11240/1116/7044/88/6694/4057/5627/5806/3273/6286/2919/5196/5473/22915/1950/7424/5122/6678/2444/383/5154/5054/5919/1668/1191/5179/5004/3934/4317/2/3479/10562/6037/6036/7057/29106/5345/5657/1991/116844/718/7078	42
GO:0031045	CC	GO:0031045	dense core granule	10/1568	42/19960	0.238095238095238	3.03085519922255	3.84688035750458	0.0012462914680875	0.0256150560699229	0.022267375767467	6536/127833/7857/547/25924/8618/4852/5179/153/80763	10
GO:0060205	CC	GO:0060205	cytoplasmic vesicle lumen	42/1568	329/19960	0.127659574468085	1.62505427702996	3.33789297745534	0.0012471750146404	0.0256150560699229	0.022267375767467	11240/1116/7044/88/6694/4057/5627/5806/3273/6286/2919/5196/5473/22915/1950/7424/5122/6678/2444/383/5154/5054/5919/1668/1191/5179/5004/3934/4317/2/3479/10562/6037/6036/7057/29106/5345/5657/1991/116844/718/7078	42
GO:0031983	CC	GO:0031983	vesicle lumen	42/1568	330/19960	0.127272727272727	1.62012987012987	3.31670931132855	0.001323308437935	0.0257660852490913	0.0223986666565134	11240/1116/7044/88/6694/4057/5627/5806/3273/6286/2919/5196/5473/22915/1950/7424/5122/6678/2444/383/5154/5054/5919/1668/1191/5179/5004/3934/4317/2/3479/10562/6037/6036/7057/29106/5345/5657/1991/116844/718/7078	42
GO:0098637	CC	GO:0098637	protein complex involved in cell-matrix adhesion	6/1568	17/19960	0.352941176470588	4.49279711884754	4.20659319861143	0.0013510306872182	0.0257660852490913	0.0223986666565134	3913/22915/3371/5328/79812/284217	6
GO:0045177	CC	GO:0045177	apical part of cell	56/1568	474/19960	0.118143459915612	1.50391802290536	3.24201972073857	0.0014173700892813	0.0260991595750431	0.0226882108665366	55966/6518/10630/6536/23632/57216/257177/6519/525/117583/3485/9390/54716/54106/846/5028/8842/5593/2028/23657/54825/80736/222662/5169/56302/4935/57477/760/245972/115111/8777/54566/340990/22941/2348/7070/8516/6579/123041/7082/771/115584/85320/1800/482/146802/762/1000/5205/113278/83959/182/66002/3249/23539/9992	56
GO:0030175	CC	GO:0030175	filopodium	18/1568	106/19960	0.169811320754717	2.16162880246438	3.50125897238003	0.0014663370980434	0.0261008003451725	0.0226896372013031	10630/55740/88/72/140469/2047/22871/2823/57451/8326/29999/2258/25960/53904/4254/10642/6616/5064	18
GO:0032279	CC	GO:0032279	asymmetric synapse	46/1568	375/19960	0.122666666666667	1.56149659863946	3.20500650149964	0.0017233788985027	0.0296597640076598	0.0257834731468125	339453/84966/6536/9890/57549/57216/88/119/6854/152404/66000/64084/5028/22871/10486/577/816/9162/1821/2892/11178/575/8777/57689/22941/2900/8516/2894/41/9478/26050/6252/64506/6457/146395/201191/9229/1000/1630/81832/5064/50944/729956/114794/23542/2897	46
GO:0099572	CC	GO:0099572	postsynaptic specialization	48/1568	396/19960	0.121212121212121	1.54298082869511	3.18662677590145	0.0017773641352904	0.0296597640076598	0.0257834731468125	339453/84966/6536/9890/57549/57216/88/119/6854/152404/66000/64084/5028/22871/2560/2566/10486/577/816/9162/1821/2892/11178/575/8777/57689/22941/2900/8516/2894/41/9478/26050/6252/64506/6457/146395/201191/9229/1000/1630/81832/5064/50944/729956/114794/23542/2897	48
GO:0072562	CC	GO:0072562	blood microparticle	22/1568	144/19960	0.152777777777778	1.94479875283447	3.32231264919407	0.001952116504413	0.0315887943441385	0.0274603948467674	462/72/28937/5627/3273/5444/5644/1191/259/5004/3048/3046/2147/2/5858/3306/3503/5345/3674/718/28793/28796	22
GO:0005581	CC	GO:0005581	collagen trimer	15/1568	86/19960	0.174418604651163	2.2202776459421	3.31125919720753	0.0026924915425739	0.0422879554039562	0.0367612622376201	1307/84570/114898/91522/81578/340267/136227/1306/1289/389941/6441/1308/1280/1277/114897	15
GO:0035580	CC	GO:0035580	specific granule lumen	12/1568	62/19960	0.193548387096774	2.46379196840026	3.37053181237906	0.0028688806848247	0.0437709224484697	0.038050417503992	1116/4057/5806/2919/2444/383/5004/3934/4317/10562/1991/116844	12
GO:1904724	CC	GO:1904724	tertiary granule lumen	11/1568	55/19960	0.2	2.54591836734694	3.35208289597397	0.0032414277209218	0.0480811778603408	0.0417973574539923	7130/4057/5806/2919/5473/5646/5004/4317/10562/4318/116844	11
GO:0031528	CC	GO:0031528	microvillus membrane	8/1568	33/19960	0.242424242424242	3.08596165739023	3.50163012525441	0.0033442296510557	0.0482653684773986	0.0419574758496605	10630/6286/8842/4547/23657/54825/768/1800	8
GO:0005539	MF	GO:0005539	glycosaminoglycan binding	49/1521	246/18737	0.199186991869919	2.45375849222003	6.82207575779905	3.27 ¡Á 10??	2.33 ¡Á 10??	2.02 ¡Á 10??	6403/462/3918/7130/2660/26032/4057/11167/26577/3273/9353/3576/6372/5196/3627/6373/84570/2247/50859/9037/1809/6586/2264/91522/80739/54209/4018/7058/340267/10457/4023/2675/259/1056/1289/2147/11095/170689/8829/1308/2259/7057/5046/653808/343637/1991/1311/1463/11096	49
GO:0008201	MF	GO:0008201	heparin binding	39/1521	176/18737	0.221590909090909	2.72974941724942	6.85292155334574	5.99 ¡Á 10??	2.33 ¡Á 10??	2.02 ¡Á 10??	6403/462/3918/2660/4057/11167/26577/3273/9353/3576/6372/5196/3627/6373/84570/2247/6586/2264/91522/80739/4018/7058/340267/10457/4023/1056/1289/2147/11095/170689/8829/1308/2259/7057/5046/343637/1991/1311/11096	39
GO:0005125	MF	GO:0005125	cytokine activity	47/1521	238/18737	0.197478991596639	2.43271786031967	6.61168182965194	9.06 ¡Á 10??	2.33 ¡Á 10??	2.02 ¡Á 10??	3586/29949/7044/7483/55258/3552/3553/3625/2660/7857/6364/7474/131177/3576/6372/2919/5196/5473/2921/2920/374/3627/6373/6696/2247/3596/9547/654/1906/3569/3624/51384/392255/338376/9966/6387/4838/83729/4254/116173/6367/6347/1440/7484/9518/3976/5008	47
GO:1901681	MF	GO:1901681	sulfur compound binding	52/1521	277/18737	0.187725631768953	2.31256749668302	6.5415791517763	9.18 ¡Á 10??	2.33 ¡Á 10??	2.02 ¡Á 10??	6403/462/3918/6262/2660/4057/11167/26577/3273/9353/3576/6372/5196/3627/6373/84570/2247/9037/10468/1809/2741/6586/2264/91522/80739/4337/5167/4018/7058/340267/10457/4023/2675/259/9536/1056/1289/2147/11095/170689/8829/55753/1308/2259/7057/5046/343637/1991/1311/6822/11096/875	52
GO:0008083	MF	GO:0008083	growth factor activity	36/1521	162/18737	0.222222222222222	2.73752648111622	6.60178607378124	2.11 ¡Á 10??	4.27 ¡Á 10??	3.71 ¡Á 10??	3586/7044/3625/2660/2919/5473/2069/374/2250/1950/2247/7424/654/5154/3569/3624/7425/2258/392255/627/2147/6387/4838/2253/8909/83729/4254/3479/2259/1440/182/27006/268/9518/3976/5008	36
GO:0045236	MF	GO:0045236	CXCR chemokine receptor binding	10/1521	18/18737	0.555555555555556	6.84381620279056	7.37273115153873	2.88 ¡Á 10??	4.87 ¡Á 10??	4.23 ¡Á 10??	3576/6372/2919/5196/5473/2921/2920/3627/6373/6387	10
GO:0005201	MF	GO:0005201	extracellular matrix structural constituent	34/1521	166/18737	0.204819277108434	2.52314187717339	5.8588675034083	4.08 ¡Á 10??	5.92 ¡Á 10??	5.14 ¡Á 10??	4146/64129/1307/127435/3918/83872/1116/3914/4052/3913/22915/84570/10085/6678/91522/81578/3910/7058/340267/7784/8406/1306/3371/1289/22917/79812/1308/1280/7057/8483/1277/284217/3909/1311	34
GO:0005179	MF	GO:0005179	hormone activity	27/1521	132/18737	0.204545454545455	2.51976869284562	5.20818666370542	6.33 ¡Á 10??	0.0008035858417697	0.0006983717245559	4878/252995/3625/4880/8614/1906/7432/4852/3624/7425/8862/5179/7038/11172/375704/133/51083/3375/80763/5744/83729/3479/116/434/268/9518/57817	27
GO:0001664	MF	GO:0001664	G protein-coupled receptor binding	47/1521	299/18737	0.157190635451505	1.93641087209392	4.85156724318218	8.82 ¡Á 10??	0.0009941885768002	0.0008640186957309	4878/10763/7483/8324/6364/9034/7474/5028/7345/3576/6372/2919/5196/5473/2921/2920/3627/6373/9547/1906/112609/4852/858/51384/8862/5179/9630/133/51083/25805/6387/153/80763/6866/552/1910/57096/624/283869/6367/54550/6347/7484/434/5064/718/50944	47
GO:0005178	MF	GO:0005178	integrin binding	30/1521	161/18737	0.186335403726708	2.29544145932106	4.90672307278928	1.41 ¡Á 10??	0.0014288226658143	0.001241745806536	1307/8613/6403/88/3553/3913/846/3693/6696/2247/6423/10085/10457/1015/3371/1289/7070/11095/8516/6387/3479/7057/84978/3681/3674/2670/55612/1311/57126/11096	30
GO:0008009	MF	GO:0008009	chemokine activity	14/1521	49/18737	0.285714285714286	3.51967690429229	5.24926383323198	2.28 ¡Á 10??	0.0021034382306342	0.0018280334324828	6364/3576/6372/2919/5196/5473/2921/2920/3627/6373/9547/6387/6367/6347	14
GO:0048306	MF	GO:0048306	calcium-dependent protein binding	18/1521	79/18737	0.227848101265823	2.80683094899258	4.7833861432002	4.87 ¡Á 10??	0.0041195241433161	0.0035801516537194	6274/140576/6271/6403/9378/5648/6286/306/10814/11075/2/9478/123041/6616/10332/57126/7137/6285	18
GO:0051861	MF	GO:0051861	glycolipid binding	10/1521	29/18737	0.344827586206897	4.24788591897345	5.20263075121721	5.75 ¡Á 10??	0.0044864763305084	0.0038990585065761	911/2215/6403/54209/54749/7070/3306/1800/284217/4099	10
GO:0017171	MF	GO:0017171	serine hydrolase activity	33/1521	199/18737	0.165829145728643	2.04282754997869	4.39586669830735	6.37 ¡Á 10??	0.0046165148575685	0.0040120709884806	63036/2152/4057/5648/10699/3426/5122/4018/43/5644/5638/203100/5646/1515/2147/10003/4317/4312/56649/5328/8909/2155/5046/4313/4318/5657/1991/3249/9622/5655/11012/43847/164656	33
GO:0030414	MF	GO:0030414	peptidase inhibitor activity	30/1521	176/18737	0.170454545454545	2.09980724403801	4.35721653786059	8.05 ¡Á 10??	0.0052854804634249	0.0045934484089707	462/7035/6694/7079/4057/5627/5918/5276/3273/50859/6690/4018/340267/5054/27344/259/144568/2/5858/100287284/7057/117166/5345/124857/332/5055/140686/718/7078/89766	30
GO:0004866	MF	GO:0004866	endopeptidase inhibitor activity	29/1521	168/18737	0.172619047619048	2.12647146300992	4.3593074112035	8.33 ¡Á 10??	0.0052854804634249	0.0045934484089707	462/7035/6694/7079/4057/5627/5918/5276/3273/50859/6690/4018/340267/5054/27344/259/144568/2/5858/100287284/7057/117166/5345/124857/332/5055/140686/718/7078	29
GO:0004252	MF	GO:0004252	serine-type endopeptidase activity	30/1521	178/18737	0.168539325842697	2.07621390421736	4.28813286093317	9.95 ¡Á 10??	0.0056442529503721	0.0049052465360766	63036/2152/4057/5648/10699/3426/5122/4018/5644/5638/203100/5646/1515/2147/4317/4312/56649/5328/2155/5046/4313/4318/5657/1991/3249/9622/5655/11012/43847/164656	30
GO:0008236	MF	GO:0008236	serine-type peptidase activity	32/1521	195/18737	0.164102564102564	2.02155801682429	4.2622505211963	0.0001000951262134	0.0056442529503721	0.0049052465360766	63036/2152/4057/5648/10699/3426/5122/4018/5644/5638/203100/5646/1515/2147/10003/4317/4312/56649/5328/8909/2155/5046/4313/4318/5657/1991/3249/9622/5655/11012/43847/164656	32
GO:0043394	MF	GO:0043394	proteoglycan binding	11/1521	37/18737	0.297297297297297	3.66236650852036	4.81819995312156	0.0001149273326278	0.006139539085121	0.0053356844732501	3273/9353/9037/10468/10457/4023/3371/1289/1280/7057/1311	11
GO:0005216	MF	GO:0005216	monoatomic ion channel activity	58/1521	439/18737	0.132118451025057	1.62754991246318	3.95471909384223	0.0001555943250086	0.0078964119941899	0.0068625286503823	1187/7809/3737/777/343450/6262/3790/140738/90134/3769/79054/55799/285335/2560/1259/2823/2741/2566/116369/4988/56302/7224/2892/2564/1135/8973/8989/115111/51305/57582/3767/6833/50801/2900/3758/2894/3764/41/93492/259232/123041/4948/79905/8913/3759/353174/63895/117532/83959/6616/57419/3785/80131/54831/10343/2897/9992/3772	58
GO:0050840	MF	GO:0050840	extracellular matrix binding	15/1521	65/18737	0.230769230769231	2.84281596115916	4.42364373386342	0.0001745276955616	0.0084355052854781	0.0073310380391295	64129/25903/4052/9353/6696/6678/43/259/169611/9719/57124/170689/7057/3674/11096	15
GO:0046873	MF	GO:0046873	metal ion transmembrane transporter activity	58/1521	444/18737	0.130630630630631	1.60922164768319	3.86154645326113	0.0002105309448437	0.0097131322280163	0.0084413842956471	6536/3737/480/284525/777/343450/6262/3790/7781/140738/90134/3769/79054/6529/54716/55799/285335/10686/1259/201780/2823/6507/6534/348938/4988/56302/7224/2892/7991/6570/8989/51305/57582/3767/6833/50801/2900/3758/6540/3764/41/259232/29986/123041/115584/8913/3759/117532/83959/6616/57419/64849/3785/6511/10343/2897/9992/3772	58
GO:0005242	MF	GO:0005242	inward rectifier potassium channel activity	9/1521	28/18737	0.321428571428571	3.95963651732883	4.65831684116415	0.0002493784417386	0.0105747955304379	0.0091902293539092	90134/3769/3767/6833/3758/3764/3759/9992/3772	9
GO:0004714	MF	GO:0004714	transmembrane receptor protein tyrosine kinase activity	14/1521	60/18737	0.233333333333333	2.87440280517204	4.32236970118506	0.0002514982060704	0.0105747955304379	0.0091902293539092	1969/2046/2048/4914/2047/2049/5156/1436/2264/4233/4920/8829/5979/2321	14
GO:0005126	MF	GO:0005126	cytokine receptor binding	40/1521	277/18737	0.144404332129964	1.77889807437155	3.88187534549176	0.0002604629440994	0.0105747955304379	0.0091902293539092	10763/4914/3586/7044/200734/3552/3553/6364/9034/54106/3576/6372/2919/5196/5473/2921/2920/3627/6373/7424/3596/9547/3569/338376/9966/627/25805/6387/4254/4091/8651/6367/1003/6347/1440/4092/268/116844/3976/5008	40
GO:0042379	MF	GO:0042379	chemokine receptor binding	16/1521	75/18737	0.213333333333333	2.62802542187158	4.19903640798799	0.0002835811653271	0.0110705724156555	0.0096210937872121	10763/6364/9034/3576/6372/2919/5196/5473/2921/2920/3627/6373/9547/6387/6367/6347	16
GO:0061135	MF	GO:0061135	endopeptidase regulator activity	30/1521	189/18737	0.158730158730159	1.95537605794016	3.92368045255559	0.0002951947892505	0.0110971374477516	0.0096441806390623	462/7035/6694/7079/4057/5627/5918/5276/3273/6423/50859/6690/4018/340267/5054/27344/259/144568/2/5858/100287284/7057/117166/5345/124857/332/5055/140686/718/7078	30
GO:0022836	MF	GO:0022836	gated channel activity	43/1521	308/18737	0.13961038961039	1.71984212368828	3.78615726492383	0.0003297565259473	0.0117509253481159	0.0102123675828064	1187/3737/777/343450/6262/3790/140738/90134/3769/79054/55799/2560/1259/2741/2566/4988/2892/2564/1135/8973/8989/51305/57582/3767/6833/50801/2900/3758/2894/3764/41/79905/8913/3759/353174/63895/117532/6616/3785/54831/2897/9992/3772	43
GO:0005416	MF	GO:0005416	amino acid:monoatomic cation symporter activity	9/1521	29/18737	0.310344827586207	3.82309732707611	4.52218253163507	0.0003357407242318	0.0117509253481159	0.0102123675828064	6536/6529/54716/6507/6534/285641/6540/140679/6511	9
GO:0019838	MF	GO:0019838	growth factor binding	23/1521	132/18737	0.174242424242424	2.14646962723886	3.92890566244564	0.0003777505433026	0.0127805600484048	0.0111071914135994	1969/2046/4914/4052/3485/5156/85409/1436/2264/5154/1289/2615/8829/2/1280/2321/7057/5046/64285/117166/3483/1277/124857	23
GO:0008237	MF	GO:0008237	metallopeptidase activity	29/1521	185/18737	0.156756756756757	1.93106597721982	3.78275202422403	0.0004564352385239	0.0142050259830079	0.0123451509191192	431705/1360/2028/1363/11086/170690/206338/171019/9509/4224/1358/57094/10003/4317/4312/11095/170689/119587/29953/8747/64386/4313/170692/1800/4225/80332/4318/164656/11096	29
GO:0046943	MF	GO:0046943	carboxylic acid transmembrane transporter activity	29/1521	185/18737	0.156756756756757	1.93106597721982	3.78275202422403	0.0004564352385239	0.0142050259830079	0.0123451509191192	6536/6519/151258/6529/9390/54716/201780/23657/6507/6534/285641/116369/2892/115111/114571/2900/220963/387700/6540/6579/89874/11001/85320/140679/64849/6511/56301/23539/2897	29
GO:0008528	MF	GO:0008528	G protein-coupled peptide receptor activity	22/1521	126/18737	0.174603174603175	2.15091366373418	3.85283209441077	0.0004865645196642	0.0142050259830079	0.0123451509191192	6869/5746/84109/59350/4988/1395/10268/4935/171389/51083/6865/2834/53831/552/57105/1910/624/9340/10266/9002/2358/2359	22
GO:0005342	MF	GO:0005342	organic acid transmembrane transporter activity	29/1521	186/18737	0.155913978494624	1.92068390207348	3.75076865509931	0.0004997095148851	0.0142050259830079	0.0123451509191192	6536/6519/151258/6529/9390/54716/201780/23657/6507/6534/285641/116369/2892/115111/114571/2900/220963/387700/6540/6579/89874/11001/85320/140679/64849/6511/56301/23539/2897	29
GO:0019955	MF	GO:0019955	cytokine binding	24/1521	143/18737	0.167832167832168	2.06750251720666	3.80879354198857	0.0005038235816633	0.0142050259830079	0.0123451509191192	10630/58985/2532/4052/3568/1238/10663/2829/1234/9034/8646/2247/1436/3563/2615/8322/4317/8829/2/7057/117166/124857/1991/1311	24
GO:0020037	MF	GO:0020037	heme binding	24/1521	143/18737	0.167832167832168	2.06750251720666	3.80879354198857	0.0005038235816633	0.0142050259830079	0.0123451509191192	5743/7173/90134/10058/3273/113612/8614/64816/169355/137902/9420/259/3047/3048/3046/1588/1543/3050/4025/1591/4051/66002/1565/875	24
GO:0005184	MF	GO:0005184	neuropeptide hormone activity	9/1521	31/18737	0.290322580645161	3.57644588661958	4.26725234931718	0.0005827680676674	0.0152836645188914	0.0132825624753239	4878/7432/4852/7425/5179/51083/80763/116/434	9
GO:0099094	MF	GO:0099094	ligand-gated monoatomic cation channel activity	23/1521	136/18737	0.169117647058824	2.08333816761419	3.76879288172405	0.000584787240801	0.0152836645188914	0.0132825624753239	343450/6262/90134/3769/79054/1259/2892/1135/8973/8989/57582/3767/6833/2900/3758/3764/41/3759/353174/54831/2897/9992/3772	23
GO:0005506	MF	GO:0005506	iron ion binding	25/1521	153/18737	0.163398692810458	2.01288711846781	3.73916029884079	0.0005872541046667	0.0152836645188914	0.0132825624753239	6241/7498/4057/5352/55214/5470/113612/1036/10826/64816/5475/9420/3934/9023/6319/1588/1543/3050/246/239/242/1591/4051/66002/1565	25
GO:0071855	MF	GO:0071855	neuropeptide receptor binding	10/1521	38/18737	0.263157894736842	3.24180767500606	4.11166646753466	0.0006911035705362	0.0173702352929295	0.0150959369203785	4878/1906/112609/4852/8862/51083/80763/6866/434/50944	10
GO:0061134	MF	GO:0061134	peptidase regulator activity	34/1521	235/18737	0.14468085106383	1.7823044749395	3.58704913990879	0.0007019542148343	0.0173702352929295	0.0150959369203785	462/7035/6694/7079/4057/5627/26577/5918/5276/3273/6423/50859/6690/4018/340267/5054/27344/4824/1515/259/144568/2/5858/100287284/7057/117166/5345/124857/332/5055/140686/718/7078/89766	34
GO:0004089	MF	GO:0004089	carbonate dehydratase activity	6/1521	15/18737	0.4	4.9275476660092	4.52301358804919	0.0007464890942405	0.0173702352929295	0.0150959369203785	23632/759/760/768/771/762	6
GO:0017147	MF	GO:0017147	Wnt-protein binding	9/1521	32/18737	0.28125	3.46468195266272	4.1475720276663	0.0007529954215654	0.0173702352929295	0.0150959369203785	4919/8324/7855/6423/6424/8326/4920/8322/164284	9
GO:0160041	MF	GO:0160041	neuropeptide activity	9/1521	32/18737	0.28125	3.46468195266272	4.1475720276663	0.0007529954215654	0.0173702352929295	0.0150959369203785	4878/7432/4852/7425/5179/51083/80763/116/434	9
GO:0005249	MF	GO:0005249	voltage-gated potassium channel activity	17/1521	90/18737	0.188888888888889	2.32689750894879	3.75051638373896	0.0008275502020109	0.0186658545564703	0.0162219197493618	3737/343450/3790/90134/3769/51305/57582/3767/6833/50801/3758/3764/3759/6616/3785/9992/3772	17
GO:0004857	MF	GO:0004857	enzyme inhibitor activity	52/1521	410/18737	0.126829268292683	1.56239316239316	3.42234028287651	0.000868972382517	0.0191740645272793	0.0166635893947214	462/2646/200734/7035/3485/6694/7079/4057/5627/5918/5276/3273/9353/306/50859/81848/6690/6620/5570/81706/4018/340267/10842/5054/27344/259/1028/144568/2/5858/5149/100287284/5502/9478/10253/6447/7057/117166/8651/260434/5345/388324/124857/332/116729/5055/140686/718/390940/7078/114794/89766	52
GO:0015276	MF	GO:0015276	ligand-gated monoatomic ion channel activity	28/1521	184/18737	0.152173913043478	1.8746105251122	3.54367151385888	0.000912775373146	0.0192840462124655	0.0167591710926068	343450/6262/90134/3769/79054/2560/1259/2741/2566/2892/2564/1135/8973/8989/57582/3767/6833/2900/3758/2894/3764/41/3759/353174/54831/2897/9992/3772	28
GO:0005261	MF	GO:0005261	monoatomic cation channel activity	44/1521	333/18737	0.132132132132132	1.62771844823127	3.43532488859382	0.0009177795551745	0.0192840462124655	0.0167591710926068	3737/777/343450/6262/3790/140738/90134/3769/79054/55799/1259/2823/4988/56302/7224/2892/1135/8973/8989/51305/57582/3767/6833/50801/2900/3758/3764/41/259232/123041/8913/3759/353174/63895/117532/83959/6616/57419/3785/54831/10343/2897/9992/3772	44
GO:0001653	MF	GO:0001653	peptide receptor activity	22/1521	132/18737	0.166666666666667	2.05314486083717	3.60908541213069	0.0009309539550845	0.0192840462124655	0.0167591710926068	6869/5746/84109/59350/4988/1395/10268/4935/171389/51083/6865/2834/53831/552/57105/1910/624/9340/10266/9002/2358/2359	22
GO:0019956	MF	GO:0019956	chemokine binding	9/1521	33/18737	0.272727272727273	3.35969159046082	4.03256973832527	0.0009616183491653	0.0195208524880566	0.0169649721389592	10630/2532/1238/10663/2829/1234/9034/2247/2	9
GO:0008514	MF	GO:0008514	organic anion transmembrane transporter activity	37/1521	268/18737	0.138059701492537	1.7007393996487	3.43430737120157	0.001020803362706	0.0203159884930719	0.0176560003704374	6536/6519/151258/6529/9390/9389/54716/6578/201780/23657/6507/6534/285641/80736/116369/2892/115111/114571/2900/220963/387700/6540/6579/89874/11001/85320/113278/83959/140679/64849/28231/284427/54831/6511/56301/23539/2897	37
GO:0048407	MF	GO:0048407	platelet-derived growth factor binding	5/1521	11/18737	0.454545454545455	5.59948598410137	4.53544653497607	0.0010670527750602	0.0207172064905874	0.0180046865845084	5156/5154/1289/1280/1277	5
GO:0022834	MF	GO:0022834	ligand-gated channel activity	28/1521	186/18737	0.150537634408602	1.85445342269164	3.48095270033116	0.0010817851665035	0.0207172064905874	0.0180046865845084	343450/6262/90134/3769/79054/2560/1259/2741/2566/2892/2564/1135/8973/8989/57582/3767/6833/2900/3758/2894/3764/41/3759/353174/54831/2897/9992/3772	28
GO:0015079	MF	GO:0015079	potassium ion transmembrane transporter activity	24/1521	152/18737	0.157894736842105	1.94508460500363	3.47734770767636	0.0012245643182157	0.0230172737590558	0.0200036042624721	3737/480/284525/343450/3790/90134/3769/285335/51305/57582/3767/6833/50801/2900/3758/3764/123041/3759/6616/57419/3785/2897/9992/3772	24
GO:0022843	MF	GO:0022843	voltage-gated monoatomic cation channel activity	22/1521	135/18737	0.162962962962963	2.00751941948523	3.49202551957527	0.0012618337625082	0.0232865685262881	0.0202376400570697	3737/777/343450/3790/90134/3769/55799/4988/51305/57582/3767/6833/50801/3758/3764/8913/3759/117532/6616/3785/9992/3772	22
GO:0004222	MF	GO:0004222	metalloendopeptidase activity	19/1521	110/18737	0.172727272727273	2.12780467395852	3.52610868416917	0.0013075224529362	0.0234270603866572	0.0203597372092494	431705/11086/170690/171019/9509/4224/4317/4312/11095/170689/8747/64386/4313/170692/4225/80332/4318/164656/11096	19
GO:0046906	MF	GO:0046906	tetrapyrrole binding	24/1521	153/18737	0.156862745098039	1.9323716337291	3.44193043137804	0.0013431336602714	0.0234270603866572	0.0203597372092494	5743/7173/90134/10058/3273/113612/8614/64816/169355/137902/9420/259/3047/3048/3046/1588/1543/3050/4025/1591/4051/66002/1565/875	24
GO:0004867	MF	GO:0004867	serine-type endopeptidase inhibitor activity	18/1521	102/18737	0.176470588235294	2.17391808794524	3.53354072137981	0.0013459931893868	0.0234270603866572	0.0203597372092494	462/7035/5276/3273/6690/340267/5054/27344/259/144568/2/5858/100287284/117166/5345/124857/5055/140686	18
GO:0033218	MF	GO:0033218	amide binding	34/1521	244/18737	0.139344262295082	1.71656373610976	3.34875189846979	0.0013617700126234	0.0234270603866572	0.0203597372092494	2048/911/913/6262/7855/5746/2693/22871/323/84570/5480/54209/1395/54749/3624/10268/8468/43/2892/1191/320/9536/2348/8322/3375/552/1910/9340/10266/7298/4099/2358/23542/10841	34
GO:0005343	MF	GO:0005343	organic acid:sodium symporter activity	9/1521	35/18737	0.257142857142857	3.16770921386306	3.81529337414707	0.0015189840758538	0.0256961472831941	0.022331730799395	6536/6529/54716/201780/6507/6534/6540/64849/6511	9
GO:0019199	MF	GO:0019199	transmembrane receptor protein kinase activity	15/1521	79/18737	0.189873417721519	2.33902579082715	3.54492345661973	0.0015500675728137	0.0257921079738673	0.0224151272824484	1969/2046/2048/4914/4052/2047/2049/5156/1436/2264/4233/4920/8829/5979/2321	15
GO:0005283	MF	GO:0005283	amino acid:sodium symporter activity	7/1521	23/18737	0.304347826086957	3.7492210502244	3.92127395570323	0.0017584112410794	0.0284609834956708	0.0247345648632327	6536/6529/54716/6507/6534/6540/6511	7
GO:0072341	MF	GO:0072341	modified amino acid binding	16/1521	88/18737	0.181818181818182	2.23979439364055	3.46497534414438	0.0017665438031795	0.0284609834956708	0.0247345648632327	8436/306/91937/54209/4935/6247/56169/575/9536/2348/9362/7057/1800/7298/875/10841	16
GO:0005003	MF	GO:0005003	ephrin receptor activity	6/1521	18/18737	0.333333333333333	4.10628972167434	3.91898687466536	0.0022399581075596	0.0355243356120782	0.0308731068114301	1969/2046/2048/4914/2047/2049	6
GO:0005267	MF	GO:0005267	potassium channel activity	19/1521	116/18737	0.163793103448276	2.01774581151239	3.26816321301547	0.0024685525279839	0.0385473971677491	0.0335003565740977	3737/343450/3790/90134/3769/51305/57582/3767/6833/50801/2900/3758/3764/3759/6616/3785/2897/9992/3772	19
GO:0001540	MF	GO:0001540	amyloid-beta binding	15/1521	83/18737	0.180722891566265	2.22630165632946	3.32803046904716	0.0025771476163666	0.0392395499498991	0.0341018852559144	2048/7855/22871/323/84570/54209/10268/43/2892/1191/320/8322/3375/2358/23542	15
GO:0004993	MF	GO:0004993	G protein-coupled serotonin receptor activity	5/1521	13/18737	0.384615384615385	4.73802660193193	4.00729824835917	0.0025901968932445	0.0392395499498991	0.0341018852559144	3355/3360/3358/3363/3356	5
GO:0030020	MF	GO:0030020	extracellular matrix structural constituent conferring tensile strength	10/1521	45/18737	0.222222222222222	2.73752648111622	3.46854011679995	0.0027710473915153	0.0413619573880594	0.0359464042428766	1307/84570/91522/81578/340267/1306/1289/1308/1280/1277	10
