# Supplementary material for: CX3CR1–TLR4 Axis as a Shared Neuroimmune Target in COVID-19 and Epilepsy: Integrative Transcriptomics and Gabapentin Repositioning
Source: Biomedicines. 2025 Aug 31;13(9):2133. doi: 10.3390/biomedicines13092133 (PMC12467730; doi:10.3390/biomedicines13092133)
Supplement: Supplementary file 1 [file biomedicines-13-02133-s001.zip › Supplementary_2/Supplementary File S4.csv]

Unnamed: 0	category	subcategory	ID	Description	GeneRatio	BgRatio	RichFactor	FoldEnrichment	zScore	pvalue	p.adjust	qvalue	geneID	Count
hsa05144	Human Diseases	Infectious disease: parasitic	hsa05144	Malaria	17/720	50/8546	0.34	4.03561111111111	6.5294446398627	3.12 ¡Á 10??	0.0001010927309424	8.87 ¡Á 10??	2532/6403/3586/1379/6382/3553/54106/3576/2993/7058/3569/4233/6383/7057/6347/1440/1311	17
hsa04080	Environmental Information Processing	Signaling molecules and interaction	hsa04080	Neuroactive ligand-receptor interaction	57/720	370/8546	0.154054054054054	1.82853603603604	4.94190261332199	4.52 ¡Á 10??	0.000506874107264	0.0004446264098807	5737/6869/5746/3355/165829/5028/2693/2560/84109/59350/3360/2741/2566/1906/2914/7432/4988/4852/1395/7425/5644/2846/3358/2892/8862/2564/1135/8973/5179/66004/5646/133/2147/51083/2900/399967/6865/2894/3363/153/2834/3375/80763/6866/552/3356/57105/1910/624/283869/9340/116/718/9002/2358/2359/2897	57
hsa04974	Organismal Systems	Digestive system	hsa04974	Protein digestion and absorption	24/720	105/8546	0.228571428571429	2.71301587301587	5.35687418746164	4.69 ¡Á 10??	0.000506874107264	0.0004446264098807	63036/1307/480/6519/3769/1360/84570/285641/91522/4224/81578/340267/136227/1358/5644/5646/1306/1289/643847/1308/1280/482/1277/4225	24
hsa04657	Organismal Systems	Immune system	hsa04657	IL-17 signaling pathway	21/720	95/8546	0.221052631578947	2.62377192982456	4.82708716589134	3.14 ¡Á 10??	0.0024309998678788	0.0021324560244551	5743/3553/6364/55540/3576/6372/2919/2921/2920/3627/5602/3596/3569/225689/3934/727897/8061/4312/6347/1440/4318	21
hsa04512	Environmental Information Processing	Signaling molecules and interaction	hsa04512	ECM-receptor interaction	20/720	89/8546	0.224719101123595	2.66729088639201	4.79568417310976	3.75 ¡Á 10??	0.0024309998678788	0.0021324560244551	3918/3914/6382/3913/3693/2815/80144/6696/3910/7058/3371/8516/1280/7057/3674/1277/284217/3909/6385/1311	20
hsa04082			hsa04082	Neuroactive ligand signaling	34/720	199/8546	0.170854271356784	2.02794528196538	4.45024262332684	4.94 ¡Á 10??	0.0026689031305776	0.0023411430969979	6536/55970/6869/6529/3355/111/5028/2560/6507/3360/2741/2566/2914/4988/2791/43/3358/2892/2564/6570/8973/5179/2900/6865/3363/153/6540/6866/3356/5332/140679/6511/94235/2897	34
hsa04061	Environmental Information Processing	Signaling molecules and interaction	hsa04061	Viral protein interaction with cytokine and cytokine receptor	21/720	100/8546	0.21	2.49258333333333	4.55371041786729	7 ¡Á 10??	0.0030862177100792	0.0027072085176134	58985/3586/29949/6364/2829/1234/3576/6372/2919/5196/5473/2921/2920/3627/6373/9547/1436/3569/6387/6367/6347	21
hsa04060	Environmental Information Processing	Signaling molecules and interaction	hsa04060	Cytokine-cytokine receptor interaction	45/720	298/8546	0.151006711409396	1.79236577181208	4.22291045714772	7.62 ¡Á 10??	0.0030862177100792	0.0027072085176134	58985/3586/29949/7850/8808/3552/3553/3625/2660/6364/3568/10663/2829/1234/55540/3576/6372/2919/5196/5473/2921/2920/3627/6373/3596/9547/1436/654/3569/3624/3563/392255/338376/9966/6387/4838/83729/51330/6367/6347/1440/268/9518/3976/5008	45
hsa04610	Organismal Systems	Immune system	hsa04610	Complement and coagulation cascades	19/720	88/8546	0.215909090909091	2.56272095959596	4.46931837145065	0.0001037905844836	0.0035584988241655	0.0031214901966364	2152/462/1379/7035/5627/5648/3426/5054/1191/2147/5328/2/2155/624/5345/5055/7056/718/9002	19
hsa05146	Human Diseases	Infectious disease: parasitic	hsa05146	Amoebiasis	21/720	103/8546	0.203883495145631	2.41998381877023	4.39750126586989	0.0001098302106223	0.0035584988241655	0.0031214901966364	911/913/3918/3586/3914/7850/3553/3913/3576/2919/2921/2920/3910/383/3569/9630/384/1277/284217/3909/5332	21
hsa04514	Environmental Information Processing	Signaling molecules and interaction	hsa04514	Cell adhesion molecules	28/720	160/8546	0.175	2.07715277777778	4.17169191780516	0.0001476413063386	0.0043487075685197	0.0038146557618594	6403/6382/9378/152404/941/22871/10686/3127/3118/3120/1365/6383/57689/90952/8516/26050/9369/80381/9080/1003/999/1000/6614/6385/1002/4099/5819/7122	28
hsa05323	Human Diseases	Immune disease	hsa05323	Rheumatoid arthritis	19/720	95/8546	0.2	2.37388888888889	4.08424440717657	0.000299170546181	0.0074629825811877	0.0065464759484103	525/3552/3553/6364/941/3576/6372/2919/2921/2920/3127/3118/3120/3569/245972/4312/6387/2321/6347	19
hsa04151	Environmental Information Processing	Signal transduction	hsa04151	PI3K-Akt signaling pathway	50/720	362/8546	0.138121546961326	1.63942602823818	3.77063196955167	0.0002994406591217	0.0074629825811877	0.0065464759484103	1969/5563/55970/4914/3918/3914/3913/9223/3693/5522/5156/2069/374/2250/6696/1950/2247/7424/1436/2264/3910/6446/7058/5154/3569/2791/4233/3563/2846/3371/627/90993/8516/5979/2253/1280/4254/3479/2321/7057/1440/3674/1277/284217/3909/51378/27006/1311/94235/5008	50
hsa05202	Human Diseases	Cancer: overview	hsa05202	Transcriptional misregulation in cancer	31/720	198/8546	0.156565656565657	1.85834736251403	3.70643861538031	0.0005225861582174	0.0120941368044609	0.0106088919337377	4914/5087/85414/4613/4211/7850/5468/8842/3576/1436/51513/171558/5154/2115/3569/4233/51384/7102/2892/1668/2138/10912/8013/5328/3479/2321/8900/51804/26471/4318/1991	31
hsa04020	Environmental Information Processing	Signal transduction	hsa04020	Calcium signaling pathway	37/720	254/8546	0.145669291338583	1.7290135608049	3.57746322870622	0.0006625391909907	0.0143108465254003	0.012553374145088	5737/4914/844/777/57172/6262/6869/4638/5156/2250/1950/2247/7424/3360/2264/5154/5137/816/4233/3358/444/9630/5979/6865/3363/2253/153/552/2321/3356/57105/1910/624/8913/8877/5332/27006	37
hsa04726	Organismal Systems	Nervous system	hsa04726	Serotonergic synapse	20/720	115/8546	0.173913043478261	2.06425120772947	3.48502491416393	0.0013646925025381	0.0276350231763979	0.024241248400349	55970/5743/3355/111/2560/3360/1644/2791/4129/3358/6570/3363/3356/246/239/242/5332/94235/8605/1565	20
hsa04360	Organismal Systems	Development and regeneration	hsa04360	Axon guidance	28/720	184/8546	0.152173913043478	1.80621980676329	3.35320151199254	0.0014935530299357	0.028077489870788	0.0246293770796386	1969/2046/2048/55740/5364/6405/7474/91653/2047/2049/9353/9037/22885/6586/90249/816/223117/4233/7224/57689/8829/6387/27289/9423/1630/10398/10501/3985	28
hsa04640	Organismal Systems	Immune system	hsa04640	Hematopoietic cell lineage	18/720	100/8546	0.18	2.1365	3.46733865662856	0.0015598605483771	0.028077489870788	0.0246293770796386	911/913/1379/7850/3552/3553/3568/2815/2993/1436/3127/3118/3120/3569/3563/4254/1440/3674	18
hsa04510	Cellular Processes	Cellular community - eukaryotes	hsa04510	Focal adhesion	30/720	203/8546	0.147783251231527	1.75410509031199	3.29815551331225	0.0016535268629356	0.0281969843995334	0.024734196841696	3918/3914/3913/4638/3693/5156/5602/6696/1950/7424/3910/7058/5154/858/4233/53358/3371/8516/1280/3479/2321/7057/399694/9564/3674/1277/284217/3909/10398/1311	30
hsa00910	Metabolism	Energy metabolism	hsa00910	Nitrogen metabolism	6/720	17/8546	0.352941176470588	4.18921568627451	3.99219415966982	0.0019291412408048	0.0311842703024524	0.0273546230723266	23632/759/760/768/771/762	6
hsa04550	Cellular Processes	Cellular community - eukaryotes	hsa04550	Signaling pathways regulating pluripotency of stem cells	23/720	144/8546	0.159722222222222	1.89581404320988	3.28821445205277	0.0020212027047885	0.0311842703024524	0.0273546230723266	7044/7483/5013/4211/3625/8324/7855/7474/8820/2247/2264/3198/3624/8326/51384/8322/4838/83729/3479/6926/2103/7484/3976	23
hsa04721	Organismal Systems	Nervous system	hsa04721	Synaptic vesicle cycle	15/720	79/8546	0.189873417721519	2.25369198312236	3.39540805375547	0.0021735774014289	0.0320108671846811	0.0280797080567378	6536/525/6529/6507/6534/10814/6804/6570/245972/6540/440279/6616/140679/6511/23025	15
hsa04015	Environmental Information Processing	Signal transduction	hsa04015	Rap1 signaling pathway	30/720	212/8546	0.141509433962264	1.67963836477987	3.03928501390878	0.0032429657261152	0.0456835171852759	0.0400732606888385	1969/5909/55740/11069/9223/111/5028/5156/2250/1950/2247/7424/1436/2264/5154/4233/2846/2253/4254/3479/2321/5587/7057/999/9564/3674/51378/5332/27006/9002	30
