# Supplementary material for: CX3CR1–TLR4 Axis as a Shared Neuroimmune Target in COVID-19 and Epilepsy: Integrative Transcriptomics and Gabapentin Repositioning
Source: Biomedicines. 2025 Aug 31;13(9):2133. doi: 10.3390/biomedicines13092133 (PMC12467730; doi:10.3390/biomedicines13092133)
Supplement: Supplementary file 1 [file biomedicines-13-02133-s001.zip › Supplementary_2/Supplementary File S7.csv]

#node	Betweenness	BottleNeck	Closeness	ClusteringCoefficient	Degree	DMNC	EcCentricity	EPC	MCC	MNC	Radiality	Stress
ALAS2	0	0	0	0	0	0	0	1	0	0	0	0
ANKRD36	0	0	0	0	0	0	0	1	0	0	0	0
BCL3	0	0	0	0	0	0	0	1	0	0	0	0
BTG2	0	0	0	0	0	0	0	1	0	0	0	0
C3AR1	0	0	0	0	0	0	0	1	0	0	0	0
CALD1	0	0	0	0	0	0	0	1	0	0	0	0
CCL3	0	0	0	0	0	0	0	1	0	0	0	0
CCL4	0	0	0	0	0	0	0	1	0	0	0	0
CCL4L2	0	0	0	0	0	0	0	1	0	0	0	0
CD69	0	0	0	0	0	0	0	1	0	0	0	0
CD84	0	0	0	0	0	0	0	1	0	0	0	0
CENPF	0	0	0	0	0	0	0	1	0	0	0	0
CNN2	0	0	0	0	0	0	0	1	0	0	0	0
CTSH	0	0	0	0	0	0	0	1	0	0	0	0
CX3CR1	0	0	0	0	0	0	0	1	0	0	0	0
DOCK8	0	0	0	0	0	0	0	1	0	0	0	0
EGR2	0	0	0	0	0	0	0	1	0	0	0	0
EGR3	0	0	0	0	0	0	0	1	0	0	0	0
FCGR3A	0	0	0	0	0	0	0	1	0	0	0	0
FOS	0	0	0	0	0	0	0	1	0	0	0	0
GIMAP7	0	1	18.16667	0	1	0	0.16803	2.982	1	1	2.5541	0
GPR84	0	1	17.08333	0	1	0	0.16803	2.808	1	1	2.43648	0
H2BC8	0	1	20.33333	1	4	0.56839	0.16803	6.84	24	4	2.67172	0
HSPA1A	0	1	13.06667	0	1	0	0.13443	1.374	1	1	1.93238	0
IFI44L	78	2	18.83333	0	2	0	0.16803	2.941	2	1	2.5877	108
IFITM1	0	1	17.75	1	2	0.30779	0.16803	3.985	2	2	2.47008	0
IGFBP2	0	1	20.16667	1	3	0.46346	0.16803	5.635	6	3	2.68852	0
IL1R2	3.31111	1	19.33333	0.33333	3	0.30779	0.16803	4.807	3	2	2.60451	18
INKA1	6.66667	1	21.83333	0.7619	7	0.5854	0.16803	8.651	722	7	2.72213	18
ITGAX	0	1	19	1	2	0.30779	0.16803	4.866	2	2	2.60451	0
LRG1	0	1	13.61667	1	2	0.30779	0.13443	1.958	2	2	1.89877	0
LUC7L3	0	1	12.86667	0	1	0	0.13443	1.774	1	1	1.84836	0
MARCO	0	1	16.41667	0	1	0	0.16803	2.818	1	1	2.36926	0
MPZL2	1.40385	1	17.75	0.83333	4	0.47366	0.16803	5.306	12	4	2.40287	8
MT-ND2	0	1	16.25	1	2	0.30779	0.16803	3.295	2	2	2.31885	0
MYL9	0	1	16.75	1	3	0.46346	0.16803	4.265	6	3	2.33566	0
NFKBID	0	1	16	0	1	0	0.16803	2.524	1	1	2.33566	0
OLR1	0	1	18.16667	0	1	0	0.16803	2.771	1	1	2.5541	0
OTULINL	36.85714	2	18.08333	0.5	4	0.2842	0.16803	4.149	6	4	2.45328	156
P2RY13	51.79683	3	21.33333	0.5	5	0.32413	0.22404	6.514	10	5	2.75574	188
PADI4	4.66667	1	19.58333	0.6	5	0.56839	0.16803	6.838	25	4	2.5541	14
PDLIM1	0	1	19.66667	1	3	0.46346	0.16803	5.647	6	3	2.63811	0
PECAM1	59.44524	1	26	0.57143	14	0.58558	0.22404	11.849	121708	14	2.92377	196
PERP	6.76148	2	25.16667	0.80303	12	0.77565	0.22404	11.57	126720	12	2.90697	52
PHLDA2	0	1	22.66667	1	8	0.8164	0.22404	9.754	40320	8	2.78934	0
PKHD1L1	120.09734	3	28	0.51471	17	0.62819	0.22404	12.654	132529	16	3.02459	396
PLD4	36.88861	1	27	0.6	15	0.63094	0.22404	12.087	92208	15	2.99098	238
POU3F1	19.25794	2	25	0.72727	12	0.70248	0.22404	11.279	121008	12	2.89016	94
PRF1	169.56967	4	26.66667	0.54945	14	0.63865	0.22404	11.542	90729	13	2.99098	500
PTGS2	62.87671	2	23.16667	0.55556	9	0.47733	0.22404	8.968	734	9	2.80615	288
PTP4A3	16.4	1	24	0.73333	10	0.65844	0.22404	10.534	40350	10	2.85656	72
RGS10	120.01746	2	18.91667	0.2	5	0.30898	0.16803	4.531	6	3	2.50369	342
RNF144B	0	1	20.66667	1	4	0.56839	0.22404	6.714	24	4	2.72213	0
SELPLG	165.3985	3	27.33333	0.59048	15	0.69819	0.22404	12.157	131785	14	3.02459	532
SLC16A6	136.61784	3	26	0.46154	13	0.45983	0.22404	10.509	5804	13	2.95738	502
SPARC	0	1	18.66667	1	2	0.30779	0.16803	4.076	2	2	2.5709	0
TFPI	600.31639	23	33.16667	0.24501	27	0.38738	0.22404	13.489	132605	24	3.20943	1270
TLR4	229.12934	6	30	0.3619	21	0.46673	0.22404	13.021	131871	20	3.0918	600
TNF	59.56394	3	26	0.53846	13	0.53647	0.22404	11.483	10860	13	2.95738	282
TNFRSF13C	1.86667	1	20.5	0.7	5	0.45378	0.16803	6.916	26	5	2.65492	8
TNFRSF25	11.09062	1	21.66667	0.53333	6	0.38039	0.16803	7.325	28	6	2.73893	40
