# Supplementary material for: CX3CR1–TLR4 Axis as a Shared Neuroimmune Target in COVID-19 and Epilepsy: Integrative Transcriptomics and Gabapentin Repositioning
Source: Biomedicines. 2025 Aug 31;13(9):2133. doi: 10.3390/biomedicines13092133 (PMC12467730; doi:10.3390/biomedicines13092133)
Supplement: Supplementary file 1 [file biomedicines-13-02133-s001.zip › Supplementary_2/Supplementary File S8.xlsx]

## Sheet: Sheet1
Id,Label,Degree,Betweenness,Expression
2353,FOS,13,167.9,0
1959,EGR2,13,138.31,0
969,CD69,11,135.84,0
7124,TNF,10,118.93,0
6348,CCL3,6,24.85,0
6829,SUPT5H,5,41.84,0
4782,NFIC,5,38.94,0
3687,ITGAX,5,34.3,0
6351,CCL4,5,18.69,0
9219,MTA2,4,28.22,0
1524,CX3CR1,4,26.17,0
4298,MLLT1,3,37.35,0
51385,ZNF589,3,25.69,0
5371,PML,3,13.44,0
10765,KDM5B,3,13.19,0
23133,PHF8,3,13.19,0
8819,SAP30,3,13.19,0
6932,TCF7,3,11.35,0
1879,EBF1,3,8.05,0
5743,PTGS2,3,1,0
9923,ZBTB40,2,19.08,0
3726,JUNB,2,12.69,0
84662,GLIS2,2,9.39,0
7728,ZNF175,2,8.23,0
2623,GATA1,2,7.58,0
466,ATF1,2,7.58,0
56897,WRNIP1,2,6.58,0
5430,POLR2A,2,5.46,0
8726,EED,2,5.16,0
3068,HDGF,2,5.16,0
7182,NR2C2,2,4.84,0
167465,ZNF366,2,4.63,0
2551,GABPA,2,2.61,0
115560,ZNF501,2,2.52,0
2146,EZH2,2,2.52,0
55810,FOXJ2,2,2.52,0
